# Supplementary material for: Kinetics and Identities of Extracellular Peptidases in Subsurface Sediments of the White Oak River Estuary, North Carolina
Source: Appl Environ Microbiol. 2019 Sep 17;85(19):e00102-19. doi: 10.1128/AEM.00102-19 (PMC6752024; doi:10.1128/AEM.00102-19)
Supplement: Supplemental file 2 [file AEM.00102-19-sd002.csv]

Supplemental file S1: annotations of all peptidases included in the paper.
IMG_Contig_Name	Original_Contig_Name	Bin	Contig %GC	Contig Length	Locus_Tag	IMG_Gene_ID	Gene_Start	Gene_Stop	Gene_Length	Homolog_Gene_ID	Homolog_Taxon_ID	Lineage %ID	Lineage	Product	Source	COG_ID	Cog %ID	PFAM_ID	KO_Term	KO %ID	EC_Number	depth	peptidase.in.EC	peptidase.in.name	domain	phylum	class	order	family	genus	species	strain
SMTZ23_10016612	WORSMTZ_16611	#N/A	52.6014	10475	SMTZ23_100166123	SMTZ23_10016612.8	2038	2967	929	2513221486	2513020047	30.3	Archaea;Crenarchaeota;Thermoprotei;Desulfurococcales;Desulfurococcaceae;Desulfurococcus;fermentans;Desulfurococcus fermentans Z-1312, DSM 16532	Peptidase S24-like	pfam00717	COG0681	18.62	pfam00717	NA	NA	NA	SMTZ	FALSE	TRUE	Archaea	Crenarchaeota	Thermoprotei	Desulfurococcales	Desulfurococcaceae	Desulfurococcus	fermentans	Desulfurococcus fermentans Z-1312, DSM 16532
SMTZ23_10021227	WORSMTZ_21226	29	43.6163	9164	SMTZ23_100212273	SMTZ23_10021227.8	5745	6212	467	2513798915	2513237118	31.7	Archaea;Crenarchaeota;Thermoprotei;Desulfurococcales;Desulfurococcaceae;Desulfurococcus;mobilis;Desulfurococcus mobilis DSM 2161	Peptidase S24-like	pfam00717	NA	NA	pfam00717	NA	NA	NA	SMTZ	FALSE	TRUE	Archaea	Crenarchaeota	Thermoprotei	Desulfurococcales	Desulfurococcaceae	Desulfurococcus	mobilis	Desulfurococcus mobilis DSM 2161
SMTZ23_10014278	WORSMTZ_14277	72	45.0318	11332	SMTZ23_1001427811	SMTZ23_10014278.32	9468	9860	392	2513798915	2513237118	30.1	Archaea;Crenarchaeota;Thermoprotei;Desulfurococcales;Desulfurococcaceae;Desulfurococcus;mobilis;Desulfurococcus mobilis DSM 2161	Peptidase S24-like	pfam00717	NA	NA	pfam00717	NA	NA	NA	SMTZ	FALSE	TRUE	Archaea	Crenarchaeota	Thermoprotei	Desulfurococcales	Desulfurococcaceae	Desulfurococcus	mobilis	Desulfurococcus mobilis DSM 2161
SMTZ23_10001438	WORSMTZ_1437	#N/A	42.062	74452	SMTZ23_1000143849	SMTZ23_10001438.167	41342	41926	584	2513798915	2513237118	36.4	Archaea;Crenarchaeota;Thermoprotei;Desulfurococcales;Desulfurococcaceae;Desulfurococcus;mobilis;Desulfurococcus mobilis DSM 2161	Peptidase S24-like	pfam00717	COG0681	23.14	pfam00717	KO:K13280	36.4	EC:3.4.-	SMTZ	TRUE	TRUE	Archaea	Crenarchaeota	Thermoprotei	Desulfurococcales	Desulfurococcaceae	Desulfurococcus	mobilis	Desulfurococcus mobilis DSM 2161
SMTZ23_10007803	WORSMTZ_7802	#N/A	42.4882	17732	SMTZ23_1000780316	SMTZ23_10007803.52	16714	17535	821	2513798915	2513237118	33.9	Archaea;Crenarchaeota;Thermoprotei;Desulfurococcales;Desulfurococcaceae;Desulfurococcus;mobilis;Desulfurococcus mobilis DSM 2161	Peptidase S24-like	pfam00717	NA	NA	pfam00717	NA	NA	NA	SMTZ	FALSE	TRUE	Archaea	Crenarchaeota	Thermoprotei	Desulfurococcales	Desulfurococcaceae	Desulfurococcus	mobilis	Desulfurococcus mobilis DSM 2161
SMTZ23_10019481	WORSMTZ_19480	#N/A	43.7406	9929	SMTZ23_100194815	SMTZ23_10019481.16	4490	5485	995	2513798915	2513237118	37	Archaea;Crenarchaeota;Thermoprotei;Desulfurococcales;Desulfurococcaceae;Desulfurococcus;mobilis;Desulfurococcus mobilis DSM 2161	Peptidase S24-like	pfam00717	NA	NA	pfam00717	NA	NA	NA	SMTZ	FALSE	TRUE	Archaea	Crenarchaeota	Thermoprotei	Desulfurococcales	Desulfurococcaceae	Desulfurococcus	mobilis	Desulfurococcus mobilis DSM 2161
SMTZ23_10069996	WORSMTZ_130992	#N/A	42.5982	6289	SMTZ23_100699961	SMTZ23_10069996.1	1	735	734	2513798285	2513237118	45.4	Archaea;Crenarchaeota;Thermoprotei;Desulfurococcales;Desulfurococcaceae;Desulfurococcus;mobilis;Desulfurococcus mobilis DSM 2161	Methionine aminopeptidase	COG0024	COG0024	33.5	pfam00557	KO:K01265	45.4	EC:3.4.11.18	SMTZ	TRUE	TRUE	Archaea	Crenarchaeota	Thermoprotei	Desulfurococcales	Desulfurococcaceae	Desulfurococcus	mobilis	Desulfurococcus mobilis DSM 2161
WOR52_10000661	16022	#N/A	42.1483	42322	WOR52_100006613	WOR52_10000661.6	430	1014	584	2513798915	2513237118	36.4	Archaea;Crenarchaeota;Thermoprotei;Desulfurococcales;Desulfurococcaceae;Desulfurococcus;mobilis;Desulfurococcus mobilis DSM 2161	Peptidase S24-like	pfam00717	COG0681	23.14	pfam07219	KO:K13280	36.4	EC:3.4.-	MRZ	TRUE	TRUE	Archaea	Crenarchaeota	Thermoprotei	Desulfurococcales	Desulfurococcaceae	Desulfurococcus	mobilis	Desulfurococcus mobilis DSM 2161
WOR52_10009830	WOR1_52_54_7572	#N/A	42.8267	16422	WOR52_1000983010	WOR52_10009830.33	10180	11001	821	2513798915	2513237118	33.9	Archaea;Crenarchaeota;Thermoprotei;Desulfurococcales;Desulfurococcaceae;Desulfurococcus;mobilis;Desulfurococcus mobilis DSM 2161	Peptidase S24-like	pfam00717	NA	NA	pfam00717	NA	NA	NA	MRZ	FALSE	TRUE	Archaea	Crenarchaeota	Thermoprotei	Desulfurococcales	Desulfurococcaceae	Desulfurococcus	mobilis	Desulfurococcus mobilis DSM 2161
WOR52_10001363	16724	#N/A	43.0897	10933	WOR52_100013638	WOR52_10001363.29	5720	6715	995	2513798915	2513237118	37	Archaea;Crenarchaeota;Thermoprotei;Desulfurococcales;Desulfurococcaceae;Desulfurococcus;mobilis;Desulfurococcus mobilis DSM 2161	Peptidase S24-like	pfam00717	NA	NA	pfam00717	NA	NA	NA	MRZ	FALSE	TRUE	Archaea	Crenarchaeota	Thermoprotei	Desulfurococcales	Desulfurococcaceae	Desulfurococcus	mobilis	Desulfurococcus mobilis DSM 2161
WOR52_10013586	WOR1_52_54_11593	#N/A	41.6836	26063	WOR52_1001358618	WOR52_10013586.52	14508	15236	728	2513798285	2513237118	48.4	Archaea;Crenarchaeota;Thermoprotei;Desulfurococcales;Desulfurococcaceae;Desulfurococcus;mobilis;Desulfurococcus mobilis DSM 2161	Methionine aminopeptidase	COG0024	COG0024	35.92	pfam00557	KO:K01265	48.4	EC:3.4.11.18	MRZ	TRUE	TRUE	Archaea	Crenarchaeota	Thermoprotei	Desulfurococcales	Desulfurococcaceae	Desulfurococcus	mobilis	Desulfurococcus mobilis DSM 2161
WOR52_10002878	19288	#N/A	43.5871	5871	WOR52_100028789	WOR52_10002878.21	5584	5871	287	2513798285	2513237118	52.2	Archaea;Crenarchaeota;Thermoprotei;Desulfurococcales;Desulfurococcaceae;Desulfurococcus;mobilis;Desulfurococcus mobilis DSM 2161	Methionine aminopeptidase	COG0024	COG0024	37.5	pfam00557	KO:K01265	52.2	EC:3.4.11.18	MRZ	TRUE	TRUE	Archaea	Crenarchaeota	Thermoprotei	Desulfurococcales	Desulfurococcaceae	Desulfurococcus	mobilis	Desulfurococcus mobilis DSM 2161
SMTZ23_10005039	WORSMTZ_5038	82	36.7387	19078	SMTZ23_100050397	SMTZ23_10005039.22	7881	8447	566	640896710	640753029	37.8	Archaea;Crenarchaeota;Thermoprotei;Desulfurococcales;Desulfurococcaceae;Ignicoccus;hospitalis;Ignicoccus hospitalis KIN4/I, DSM 18386	Peptidase S24-like	pfam00717	COG1157	24	pfam00717	KO:K13280	37.8	EC:3.4.-	SMTZ	TRUE	TRUE	Archaea	Crenarchaeota	Thermoprotei	Desulfurococcales	Desulfurococcaceae	Ignicoccus	hospitalis	Ignicoccus hospitalis KIN4/I, DSM 18386
SMTZ23_10000496	WORSMTZ_495	#N/A	38.6309	53320	SMTZ23_1000049665	SMTZ23_10000496.222	50022	50489	467	640896710	640753029	39	Archaea;Crenarchaeota;Thermoprotei;Desulfurococcales;Desulfurococcaceae;Ignicoccus;hospitalis;Ignicoccus hospitalis KIN4/I, DSM 18386	Peptidase S24-like	pfam00717	COG0681	19.67	pfam00717	KO:K13280	39	EC:3.4.-	SMTZ	TRUE	TRUE	Archaea	Crenarchaeota	Thermoprotei	Desulfurococcales	Desulfurococcaceae	Ignicoccus	hospitalis	Ignicoccus hospitalis KIN4/I, DSM 18386
WOR52_10003356	WOR1_52_54_432	#N/A	37.2563	38423	WOR52_1000335634	WOR52_10003356.106	29872	30441	569	640896710	640753029	36.5	Archaea;Crenarchaeota;Thermoprotei;Desulfurococcales;Desulfurococcaceae;Ignicoccus;hospitalis;Ignicoccus hospitalis KIN4/I, DSM 18386	Peptidase S24-like	pfam00717	COG0681	17.86	pfam00717	KO:K13280	36.5	EC:3.4.-	MRZ	TRUE	TRUE	Archaea	Crenarchaeota	Thermoprotei	Desulfurococcales	Desulfurococcaceae	Ignicoccus	hospitalis	Ignicoccus hospitalis KIN4/I, DSM 18386
SMTZ23_10040081	WORSMTZ_40080	#N/A	28.9056	6369	SMTZ23_100400817	SMTZ23_10040081.23	4073	4990	917	648158673	648028035	40.2	Archaea;Crenarchaeota;Thermoprotei;Desulfurococcales;Desulfurococcaceae;Ignisphaera;aggregans;Ignisphaera aggregans AQ1.S1, DSM 17230	Methionine aminopeptidase	COG0024	COG0024	33.95	pfam00557	KO:K01265	40.2	EC:3.4.11.18	SMTZ	TRUE	TRUE	Archaea	Crenarchaeota	Thermoprotei	Desulfurococcales	Desulfurococcaceae	Ignisphaera	aggregans	Ignisphaera aggregans AQ1.S1, DSM 17230
WOR52_10028054	WOR1_52_54_26850	#N/A	34.4307	5832	WOR52_100280544	WOR52_10028054.9	1251	1634	383	648159488	648028035	33.7	Archaea;Crenarchaeota;Thermoprotei;Desulfurococcales;Desulfurococcaceae;Ignisphaera;aggregans;Ignisphaera aggregans AQ1.S1, DSM 17230	Peptidase S24-like	pfam00717	COG0681	26.8	pfam00717	NA	NA	NA	MRZ	FALSE	TRUE	Archaea	Crenarchaeota	Thermoprotei	Desulfurococcales	Desulfurococcaceae	Ignisphaera	aggregans	Ignisphaera aggregans AQ1.S1, DSM 17230
WOR52_10005227	WOR1_52_54_2571	#N/A	45.9774	19266	WOR52_1000522711	WOR52_10005227.31	8356	9255	899	2522011511	2521172705	33	Archaea;Crenarchaeota;Thermoprotei;Desulfurococcales;Desulfurococcaceae;Thermogladius;cellulolyticus;Thermogladius cellulolyticus 1633	Peptidase S26	pfam10502	NA	NA	pfam10502	NA	NA	NA	MRZ	FALSE	TRUE	Archaea	Crenarchaeota	Thermoprotei	Desulfurococcales	Desulfurococcaceae	Thermogladius	cellulolyticus	Thermogladius cellulolyticus 1633
WOR8_10021141	WOR_8-12_20742	SG8-51	43.9525	6143	WOR8_100211412	WOR8_10021141.5	999	1451	452	646808043	646564583	35.4	Archaea;Crenarchaeota;Thermoprotei;Desulfurococcales;Desulfurococcaceae;Thermosphaera;aggregans;Thermosphaera aggregans M11TL, DSM 11486	Peptidase S24-like	pfam00717	COG2932	25	pfam00717	KO:K13280	35.4	EC:3.4.-	SRZ	TRUE	TRUE	Archaea	Crenarchaeota	Thermoprotei	Desulfurococcales	Desulfurococcaceae	Thermosphaera	aggregans	Thermosphaera aggregans M11TL, DSM 11486
SMTZ23_10057621	WORSMTZ_57620	82	34.1383	5135	SMTZ23_100576218	SMTZ23_10057621.23	4345	4992	647	646807313	646564583	34.7	Archaea;Crenarchaeota;Thermoprotei;Desulfurococcales;Desulfurococcaceae;Thermosphaera;aggregans;Thermosphaera aggregans M11TL, DSM 11486	Peptidase S24-like	pfam00717	COG3745	26.83	pfam00717	KO:K13280	34.7	EC:3.4.-	SMTZ	TRUE	TRUE	Archaea	Crenarchaeota	Thermoprotei	Desulfurococcales	Desulfurococcaceae	Thermosphaera	aggregans	Thermosphaera aggregans M11TL, DSM 11486
SMTZ23_10029520	WORSMTZ_29519	#N/A	35.5678	12725	SMTZ23_1002952015	SMTZ23_10029520.53	11665	12723	1058	646807313	646564583	29.9	Archaea;Crenarchaeota;Thermoprotei;Desulfurococcales;Desulfurococcaceae;Thermosphaera;aggregans;Thermosphaera aggregans M11TL, DSM 11486	Peptidase S24-like	pfam00717	COG0681	14.93	pfam00717	NA	NA	NA	SMTZ	FALSE	TRUE	Archaea	Crenarchaeota	Thermoprotei	Desulfurococcales	Desulfurococcaceae	Thermosphaera	aggregans	Thermosphaera aggregans M11TL, DSM 11486
SMTZ23_10024195	WORSMTZ_24194	#N/A	29.6155	10741	SMTZ23_100241952	SMTZ23_10024195.5	1551	2381	830	646807313	646564583	32.9	Archaea;Crenarchaeota;Thermoprotei;Desulfurococcales;Desulfurococcaceae;Thermosphaera;aggregans;Thermosphaera aggregans M11TL, DSM 11486	Peptidase S24-like	pfam00717	NA	NA	pfam00717	NA	NA	NA	SMTZ	FALSE	TRUE	Archaea	Crenarchaeota	Thermoprotei	Desulfurococcales	Desulfurococcaceae	Thermosphaera	aggregans	Thermosphaera aggregans M11TL, DSM 11486
SMTZ23_10022000	WORSMTZ_21999	#N/A	41.82	8967	SMTZ23_100220001	SMTZ23_10022000.1	1	183	182	646807498	646564583	49	Archaea;Crenarchaeota;Thermoprotei;Desulfurococcales;Desulfurococcaceae;Thermosphaera;aggregans;Thermosphaera aggregans M11TL, DSM 11486	Peptidase family M50	pfam02163	NA	NA	pfam02163	NA	NA	NA	SMTZ	FALSE	TRUE	Archaea	Crenarchaeota	Thermoprotei	Desulfurococcales	Desulfurococcaceae	Thermosphaera	aggregans	Thermosphaera aggregans M11TL, DSM 11486
SMTZ23_10029730	WORSMTZ_29729	#N/A	32.6943	7564	SMTZ23_100297302	SMTZ23_10029730.5	502	1065	563	646807313	646564583	34.1	Archaea;Crenarchaeota;Thermoprotei;Desulfurococcales;Desulfurococcaceae;Thermosphaera;aggregans;Thermosphaera aggregans M11TL, DSM 11486	Peptidase S24-like	pfam00717	COG0681	22.68	pfam00717	KO:K13280	34.1	EC:3.4.-	SMTZ	TRUE	TRUE	Archaea	Crenarchaeota	Thermoprotei	Desulfurococcales	Desulfurococcaceae	Thermosphaera	aggregans	Thermosphaera aggregans M11TL, DSM 11486
SMTZ23_10053353	WORSMTZ_53352	#N/A	33.4326	5375	SMTZ23_100533532	SMTZ23_10053353.5	4032	4490	458	646807313	646564583	29.5	Archaea;Crenarchaeota;Thermoprotei;Desulfurococcales;Desulfurococcaceae;Thermosphaera;aggregans;Thermosphaera aggregans M11TL, DSM 11486	Peptidase S24-like	pfam00717	COG0681	22.35	pfam00717	KO:K13280	36.7	EC:3.4.-	SMTZ	TRUE	TRUE	Archaea	Crenarchaeota	Thermoprotei	Desulfurococcales	Desulfurococcaceae	Thermosphaera	aggregans	Thermosphaera aggregans M11TL, DSM 11486
WOR52_10008036	WOR1_52_54_5629	#N/A	35.4065	13763	WOR52_1000803616	WOR52_10008036.55	11735	13336	1601	646807313	646564583	29.9	Archaea;Crenarchaeota;Thermoprotei;Desulfurococcales;Desulfurococcaceae;Thermosphaera;aggregans;Thermosphaera aggregans M11TL, DSM 11486	Peptidase S24-like	pfam00717	NA	NA	pfam11857	NA	NA	NA	MRZ	FALSE	TRUE	Archaea	Crenarchaeota	Thermoprotei	Desulfurococcales	Desulfurococcaceae	Thermosphaera	aggregans	Thermosphaera aggregans M11TL, DSM 11486
WOR52_10036252	WOR1_52_54_35424	#N/A	40.774	5013	WOR52_100362523	WOR52_10036252.9	2556	4313	1757	646807313	646564583	33.1	Archaea;Crenarchaeota;Thermoprotei;Desulfurococcales;Desulfurococcaceae;Thermosphaera;aggregans;Thermosphaera aggregans M11TL, DSM 11486	Peptidase S24-like	pfam00717	COG0681	25	pfam05933	NA	NA	NA	MRZ	FALSE	TRUE	Archaea	Crenarchaeota	Thermoprotei	Desulfurococcales	Desulfurococcaceae	Thermosphaera	aggregans	Thermosphaera aggregans M11TL, DSM 11486
WOR8_10003290	WOR_8-12_3289	SG8-27	44.6654	15793	WOR8_100032902	WOR8_10003290.5	228	1178	950	640082486	640069314	41	Archaea;Crenarchaeota;Thermoprotei;Desulfurococcales;Pyrodictiaceae;Hyperthermus;butylicus;Hyperthermus butylicus DSM 5456	Methionine aminopeptidase	COG0024	COG0024	36.27	pfam00557	KO:K01265	41	EC:3.4.11.18	SRZ	TRUE	TRUE	Archaea	Crenarchaeota	Thermoprotei	Desulfurococcales	Pyrodictiaceae	Hyperthermus	butylicus	Hyperthermus butylicus DSM 5456
SMTZ23_10010417	WORSMTZ_10416	83	47.0796	23764	SMTZ23_1001041715	SMTZ23_10010417.47	13692	14597	905	640082486	640069314	40.3	Archaea;Crenarchaeota;Thermoprotei;Desulfurococcales;Pyrodictiaceae;Hyperthermus;butylicus;Hyperthermus butylicus DSM 5456	Methionine aminopeptidase	COG0024	COG0024	38.54	pfam00557	KO:K01265	40.3	EC:3.4.11.18	SMTZ	TRUE	TRUE	Archaea	Crenarchaeota	Thermoprotei	Desulfurococcales	Pyrodictiaceae	Hyperthermus	butylicus	Hyperthermus butylicus DSM 5456
SMTZ23_10045406	WORSMTZ_45405	#N/A	42.1394	6628	SMTZ23_100454069	SMTZ23_10045406.25	6197	6628	431	2505689292	2505679005	34	Archaea;Crenarchaeota;Thermoprotei;Desulfurococcales;Pyrodictiaceae;Pyrolobus;fumarii;Pyrolobus fumarii 1A, DSM 11204	Peptidase family C25	pfam01364	NA	NA	pfam01364	NA	NA	NA	SMTZ	FALSE	TRUE	Archaea	Crenarchaeota	Thermoprotei	Desulfurococcales	Pyrodictiaceae	Pyrolobus	fumarii	Pyrolobus fumarii 1A, DSM 11204
SMTZ23_10005628	WORSMTZ_5627	#N/A	57.1626	18108	SMTZ23_100056288	SMTZ23_10005628.20	6305	7192	887	2505689354	2505679005	47	Archaea;Crenarchaeota;Thermoprotei;Desulfurococcales;Pyrodictiaceae;Pyrolobus;fumarii;Pyrolobus fumarii 1A, DSM 11204	Methionine aminopeptidase	COG0024	COG0024	28.33	pfam00557	KO:K01265	47	EC:3.4.11.18	SMTZ	TRUE	TRUE	Archaea	Crenarchaeota	Thermoprotei	Desulfurococcales	Pyrodictiaceae	Pyrolobus	fumarii	Pyrolobus fumarii 1A, DSM 11204
SMTZ23_10009071	WORSMTZ_9070	#N/A	42.1159	14301	SMTZ23_100090713	SMTZ23_10009071.7	1546	2454	908	2505689354	2505679005	43.3	Archaea;Crenarchaeota;Thermoprotei;Desulfurococcales;Pyrodictiaceae;Pyrolobus;fumarii;Pyrolobus fumarii 1A, DSM 11204	Methionine aminopeptidase	COG0024	COG0024	35.44	pfam00557	KO:K01265	43.3	EC:3.4.11.18	SMTZ	TRUE	TRUE	Archaea	Crenarchaeota	Thermoprotei	Desulfurococcales	Pyrodictiaceae	Pyrolobus	fumarii	Pyrolobus fumarii 1A, DSM 11204
SMTZ23_10036304	WORSMTZ_36303	#N/A	40.8682	12462	SMTZ23_1003630412	SMTZ23_10036304.35	6737	7642	905	2505689354	2505679005	44.3	Archaea;Crenarchaeota;Thermoprotei;Desulfurococcales;Pyrodictiaceae;Pyrolobus;fumarii;Pyrolobus fumarii 1A, DSM 11204	Methionine aminopeptidase	COG0024	COG0024	35.24	pfam00557	KO:K01265	44.3	EC:3.4.11.18	SMTZ	TRUE	TRUE	Archaea	Crenarchaeota	Thermoprotei	Desulfurococcales	Pyrodictiaceae	Pyrolobus	fumarii	Pyrolobus fumarii 1A, DSM 11204
SMTZ23_10026576	WORSMTZ_26575	#N/A	45.5188	8067	SMTZ23_100265763	SMTZ23_10026576.7	741	1646	905	2505689354	2505679005	44.7	Archaea;Crenarchaeota;Thermoprotei;Desulfurococcales;Pyrodictiaceae;Pyrolobus;fumarii;Pyrolobus fumarii 1A, DSM 11204	Methionine aminopeptidase	COG0024	COG0024	35.92	pfam00557	KO:K01265	44.7	EC:3.4.11.18	SMTZ	TRUE	TRUE	Archaea	Crenarchaeota	Thermoprotei	Desulfurococcales	Pyrodictiaceae	Pyrolobus	fumarii	Pyrolobus fumarii 1A, DSM 11204
SMTZ23_10069620	WORSMTZ_124667	#N/A	37.2362	5876	SMTZ23_100696201	SMTZ23_10069620.1	2	631	629	2505689354	2505679005	48.4	Archaea;Crenarchaeota;Thermoprotei;Desulfurococcales;Pyrodictiaceae;Pyrolobus;fumarii;Pyrolobus fumarii 1A, DSM 11204	Methionine aminopeptidase	COG0024	COG0024	36.23	pfam00557	KO:K01265	48.4	EC:3.4.11.18	SMTZ	TRUE	TRUE	Archaea	Crenarchaeota	Thermoprotei	Desulfurococcales	Pyrodictiaceae	Pyrolobus	fumarii	Pyrolobus fumarii 1A, DSM 11204
SMTZ23_10061959	WORSMTZ_66588	#N/A	41.5816	5387	SMTZ23_100619591	SMTZ23_10061959.1	25	1002	977	2505689354	2505679005	44.4	Archaea;Crenarchaeota;Thermoprotei;Desulfurococcales;Pyrodictiaceae;Pyrolobus;fumarii;Pyrolobus fumarii 1A, DSM 11204	Methionine aminopeptidase	COG0024	COG0024	36.89	pfam00557	KO:K01265	44.4	EC:3.4.11.18	SMTZ	TRUE	TRUE	Archaea	Crenarchaeota	Thermoprotei	Desulfurococcales	Pyrodictiaceae	Pyrolobus	fumarii	Pyrolobus fumarii 1A, DSM 11204
WOR52_10005179	WOR1_52_54_2521	45-1	56.6806	34084	WOR52_1000517925	WOR52_10005179.82	22088	22957	869	2505689354	2505679005	47	Archaea;Crenarchaeota;Thermoprotei;Desulfurococcales;Pyrodictiaceae;Pyrolobus;fumarii;Pyrolobus fumarii 1A, DSM 11204	Methionine aminopeptidase	COG0024	COG0024	28.33	pfam00557	KO:K01265	47	EC:3.4.11.18	MRZ	TRUE	TRUE	Archaea	Crenarchaeota	Thermoprotei	Desulfurococcales	Pyrodictiaceae	Pyrolobus	fumarii	Pyrolobus fumarii 1A, DSM 11204
WOR52_10003187	WOR1_52_54_227	#N/A	40.803	89964	WOR52_1000318768	WOR52_10003187.203	47423	48307	884	2505689354	2505679005	46.7	Archaea;Crenarchaeota;Thermoprotei;Desulfurococcales;Pyrodictiaceae;Pyrolobus;fumarii;Pyrolobus fumarii 1A, DSM 11204	Methionine aminopeptidase	COG0024	COG0024	58.62	pfam00557	KO:K01265	46.7	EC:3.4.11.18	MRZ	TRUE	TRUE	Archaea	Crenarchaeota	Thermoprotei	Desulfurococcales	Pyrodictiaceae	Pyrolobus	fumarii	Pyrolobus fumarii 1A, DSM 11204
WOR52_10019888	WOR1_52_54_18278	#N/A	45.2304	9330	WOR52_100198883	WOR52_10019888.7	923	1831	908	2505689354	2505679005	44.8	Archaea;Crenarchaeota;Thermoprotei;Desulfurococcales;Pyrodictiaceae;Pyrolobus;fumarii;Pyrolobus fumarii 1A, DSM 11204	Methionine aminopeptidase	COG0024	COG0024	35.44	pfam00557	KO:K01265	44.8	EC:3.4.11.18	MRZ	TRUE	TRUE	Archaea	Crenarchaeota	Thermoprotei	Desulfurococcales	Pyrodictiaceae	Pyrolobus	fumarii	Pyrolobus fumarii 1A, DSM 11204
WOR52_10042060	WOR1_52_54_76284	#N/A	40.472	5127	WOR52_100420604	WOR52_10042060.9	2220	3161	941	2505689354	2505679005	46.9	Archaea;Crenarchaeota;Thermoprotei;Desulfurococcales;Pyrodictiaceae;Pyrolobus;fumarii;Pyrolobus fumarii 1A, DSM 11204	Methionine aminopeptidase	COG0024	COG0024	37.14	pfam00557	KO:K01265	46.9	EC:3.4.11.18	MRZ	TRUE	TRUE	Archaea	Crenarchaeota	Thermoprotei	Desulfurococcales	Pyrodictiaceae	Pyrolobus	fumarii	Pyrolobus fumarii 1A, DSM 11204
SMTZ23_10006693	WORSMTZ_6692	#N/A	43.1764	24166	SMTZ23_1000669324	SMTZ23_10006693.67	18532	20202	1670	2514085885	2513237177	35.7	Archaea;Crenarchaeota;Thermoprotei;Fervidicoccales;Fervidicoccaceae;Fervidicoccus;fontis;Fervidicoccus fontis Kam940	Peptidase S24-like	pfam00717	COG0681	23.77	pfam00717	NA	NA	NA	SMTZ	FALSE	TRUE	Archaea	Crenarchaeota	Thermoprotei	Fervidicoccales	Fervidicoccaceae	Fervidicoccus	fontis	Fervidicoccus fontis Kam940
SMTZ23_10000211	WORSMTZ_210	#N/A	28.4023	74325	SMTZ23_1000021175	SMTZ23_10000211.280	67846	68766	920	2514085837	2513237177	41.8	Archaea;Crenarchaeota;Thermoprotei;Fervidicoccales;Fervidicoccaceae;Fervidicoccus;fontis;Fervidicoccus fontis Kam940	Methionine aminopeptidase	COG0024	COG0024	32.77	pfam00557	KO:K01265	41.8	EC:3.4.11.18	SMTZ	TRUE	TRUE	Archaea	Crenarchaeota	Thermoprotei	Fervidicoccales	Fervidicoccaceae	Fervidicoccus	fontis	Fervidicoccus fontis Kam940
SMTZ23_10052012	WORSMTZ_52011	#N/A	27.3971	8552	SMTZ23_100520124	SMTZ23_10052012.11	2055	2780	725	2514085837	2513237177	46.9	Archaea;Crenarchaeota;Thermoprotei;Fervidicoccales;Fervidicoccaceae;Fervidicoccus;fontis;Fervidicoccus fontis Kam940	Methionine aminopeptidase	COG0024	COG0024	34.12	pfam00557	KO:K01265	46.9	EC:3.4.11.18	SMTZ	TRUE	TRUE	Archaea	Crenarchaeota	Thermoprotei	Fervidicoccales	Fervidicoccaceae	Fervidicoccus	fontis	Fervidicoccus fontis Kam940
SMTZ23_10038592	WORSMTZ_38591	#N/A	28.0731	6508	SMTZ23_100385925	SMTZ23_10038592.15	2522	3439	917	2514085837	2513237177	41.2	Archaea;Crenarchaeota;Thermoprotei;Fervidicoccales;Fervidicoccaceae;Fervidicoccus;fontis;Fervidicoccus fontis Kam940	Methionine aminopeptidase	COG0024	COG0024	33.95	pfam00557	KO:K01265	41.2	EC:3.4.11.18	SMTZ	TRUE	TRUE	Archaea	Crenarchaeota	Thermoprotei	Fervidicoccales	Fervidicoccaceae	Fervidicoccus	fontis	Fervidicoccus fontis Kam940
SMTZ23_10001572	WORSMTZ_1571	#N/A	28.4318	32643	SMTZ23_1000157210	SMTZ23_10001572.32	8134	9051	917	650846788	650716001	39.4	Archaea;Crenarchaeota;Thermoprotei;Sulfolobales;Sulfolobaceae;Acidianus;hospitalis;Acidianus hospitalis W1	Methionine aminopeptidase	COG0024	COG0024	34.6	pfam00557	KO:K01265	39.4	EC:3.4.11.18	SMTZ	TRUE	TRUE	Archaea	Crenarchaeota	Thermoprotei	Sulfolobales	Sulfolobaceae	Acidianus	hospitalis	Acidianus hospitalis W1
SMTZ23_10014205	WORSMTZ_14204	#N/A	30.6528	11366	SMTZ23_1001420511	SMTZ23_10014205.37	9267	10184	917	650846788	650716001	39.7	Archaea;Crenarchaeota;Thermoprotei;Sulfolobales;Sulfolobaceae;Acidianus;hospitalis;Acidianus hospitalis W1	Methionine aminopeptidase	COG0024	COG0024	33.96	pfam00557	KO:K01265	39.7	EC:3.4.11.18	SMTZ	TRUE	TRUE	Archaea	Crenarchaeota	Thermoprotei	Sulfolobales	Sulfolobaceae	Acidianus	hospitalis	Acidianus hospitalis W1
SMTZ23_10027036	WORSMTZ_27035	#N/A	27.2295	7984	SMTZ23_100270367	SMTZ23_10027036.23	6214	7137	923	650846788	650716001	40.8	Archaea;Crenarchaeota;Thermoprotei;Sulfolobales;Sulfolobaceae;Acidianus;hospitalis;Acidianus hospitalis W1	Methionine aminopeptidase	COG0024	COG0024	33.91	pfam00557	KO:K01265	40.8	EC:3.4.11.18	SMTZ	TRUE	TRUE	Archaea	Crenarchaeota	Thermoprotei	Sulfolobales	Sulfolobaceae	Acidianus	hospitalis	Acidianus hospitalis W1
WOR52_10014459	WOR1_52_54_12521	#N/A	47.0502	8831	WOR52_1001445910	WOR52_10014459.32	8676	8831	155	650847194	650716001	52.3	Archaea;Crenarchaeota;Thermoprotei;Sulfolobales;Sulfolobaceae;Acidianus;hospitalis;Acidianus hospitalis W1	Peptidase family M50	pfam02163	NA	NA	pfam02163	NA	NA	NA	MRZ	FALSE	TRUE	Archaea	Crenarchaeota	Thermoprotei	Sulfolobales	Sulfolobaceae	Acidianus	hospitalis	Acidianus hospitalis W1
WOR52_10006139	WOR1_52_54_3578	#N/A	27.5172	15801	WOR52_100061392	WOR52_10006139.5	997	1914	917	650846788	650716001	40.7	Archaea;Crenarchaeota;Thermoprotei;Sulfolobales;Sulfolobaceae;Acidianus;hospitalis;Acidianus hospitalis W1	Methionine aminopeptidase	COG0024	COG0024	34.42	pfam00557	KO:K01265	40.7	EC:3.4.11.18	MRZ	TRUE	TRUE	Archaea	Crenarchaeota	Thermoprotei	Sulfolobales	Sulfolobaceae	Acidianus	hospitalis	Acidianus hospitalis W1
WOR8_10003290	WOR_8-12_3289	SG8-27	44.6654	15793	WOR8_100032903	WOR8_10003290.8	1184	2101	917	650820537	650716051	47	Archaea;Crenarchaeota;Thermoprotei;Sulfolobales;Sulfolobaceae;Metallosphaera;cuprina;Metallosphaera cuprina Ar-4	Methionine aminopeptidase	COG0024	COG0024	30.3	pfam00557	KO:K01265	47	EC:3.4.11.18	SRZ	TRUE	TRUE	Archaea	Crenarchaeota	Thermoprotei	Sulfolobales	Sulfolobaceae	Metallosphaera	cuprina	Metallosphaera cuprina Ar-4
SMTZ23_10000147	WORSMTZ_146	#N/A	31.2554	160830	SMTZ23_1000014716	SMTZ23_10000147.56	23241	24170	929	650820537	650716051	40.5	Archaea;Crenarchaeota;Thermoprotei;Sulfolobales;Sulfolobaceae;Metallosphaera;cuprina;Metallosphaera cuprina Ar-4	Methionine aminopeptidase	COG0024	COG0024	33.33	pfam00557	KO:K01265	40.5	EC:3.4.11.18	SMTZ	TRUE	TRUE	Archaea	Crenarchaeota	Thermoprotei	Sulfolobales	Sulfolobaceae	Metallosphaera	cuprina	Metallosphaera cuprina Ar-4
WOR8_10001977	WOR_8-12_1976	SG8-27-1	45.3313	20498	WOR8_100019777	WOR8_10001977.23	7280	8179	899	640508015	640427120	45.5	Archaea;Crenarchaeota;Thermoprotei;Sulfolobales;Sulfolobaceae;Metallosphaera;sedula;Metallosphaera sedula DSM 5348	Methionine aminopeptidase	COG0024	COG0024	41.38	pfam00557	KO:K01265	45.5	EC:3.4.11.18	SRZ	TRUE	TRUE	Archaea	Crenarchaeota	Thermoprotei	Sulfolobales	Sulfolobaceae	Metallosphaera	sedula	Metallosphaera sedula DSM 5348
WOR8_10031779	WOR_8-12_39684	SG8-27	45.3549	5931	WOR8_100317791	WOR8_10031779.1	3	770	767	2500823439	2.50E+09	46	Archaea;Crenarchaeota;Thermoprotei;Sulfolobales;Sulfolobaceae;Metallosphaera;yellowstoni;Metallosphaera yellowstoni (MK1)	Methionine aminopeptidase	COG0024	COG0024	39.39	pfam00557	KO:K01265	45.6	EC:3.4.11.18	SRZ	TRUE	TRUE	Archaea	Crenarchaeota	Thermoprotei	Sulfolobales	Sulfolobaceae	Metallosphaera	yellowstoni	Metallosphaera yellowstoni (MK1)
WOR8_10001977	WOR_8-12_1976	SG8-27-1	45.3313	20498	WOR8_100019776	WOR8_10001977.19	6307	7224	917	2524414706	2524023197	47.9	Archaea;Crenarchaeota;Thermoprotei;Sulfolobales;Sulfolobaceae;Sulfolobus;acidocaldarius;Sulfolobus acidocaldarius N8	Methionine aminopeptidase	COG0024	COG0024	33.33	pfam00557	KO:K01265	47.9	EC:3.4.11.18	SRZ	TRUE	TRUE	Archaea	Crenarchaeota	Thermoprotei	Sulfolobales	Sulfolobaceae	Sulfolobus	acidocaldarius	Sulfolobus acidocaldarius N8
SMTZ23_10010417	WORSMTZ_10416	83	47.0796	23764	SMTZ23_1001041714	SMTZ23_10010417.43	12785	13393	608	2524414706	2524023197	48.7	Archaea;Crenarchaeota;Thermoprotei;Sulfolobales;Sulfolobaceae;Sulfolobus;acidocaldarius;Sulfolobus acidocaldarius N8	Methionine aminopeptidase	COG0024	COG0024	37.5	pfam00557	KO:K01265	48.7	EC:3.4.11.18	SMTZ	TRUE	TRUE	Archaea	Crenarchaeota	Thermoprotei	Sulfolobales	Sulfolobaceae	Sulfolobus	acidocaldarius	Sulfolobus acidocaldarius N8
WOR52_10003054	WOR1_52_54_72	43	34.7942	72765	WOR52_1000305446	WOR52_10003054.156	48775	49680	905	2524414706	2524023197	38.1	Archaea;Crenarchaeota;Thermoprotei;Sulfolobales;Sulfolobaceae;Sulfolobus;acidocaldarius;Sulfolobus acidocaldarius N8	Methionine aminopeptidase	COG0024	COG0024	51.85	pfam00557	KO:K01265	38.1	EC:3.4.11.18	MRZ	TRUE	TRUE	Archaea	Crenarchaeota	Thermoprotei	Sulfolobales	Sulfolobaceae	Sulfolobus	acidocaldarius	Sulfolobus acidocaldarius N8
SMTZ23_10062737	WORSMTZ_69837	#N/A	49.865	5924	SMTZ23_1006273712	SMTZ23_10062737.31	4646	5290	644	638162499	638154518	22.7	Archaea;Crenarchaeota;Thermoprotei;Sulfolobales;Sulfolobaceae;Sulfolobus;solfataricus;Sulfolobus solfataricus P2	Peptidase propeptide and YPEB domain	pfam03413	NA	NA	pfam03413	NA	NA	NA	SMTZ	FALSE	TRUE	Archaea	Crenarchaeota	Thermoprotei	Sulfolobales	Sulfolobaceae	Sulfolobus	solfataricus	Sulfolobus solfataricus P2
SMTZ23_10026884	WORSMTZ_26883	#N/A	29.1747	9875	SMTZ23_100268849	SMTZ23_10026884.31	6246	7163	917	638193797	638154519	41.7	Archaea;Crenarchaeota;Thermoprotei;Sulfolobales;Sulfolobaceae;Sulfolobus;tokodaii;Sulfolobus tokodaii 7, JCM 10545	Methionine aminopeptidase	COG0024	COG0024	32.48	pfam00557	KO:K01265	42.1	EC:3.4.11.18	SMTZ	TRUE	TRUE	Archaea	Crenarchaeota	Thermoprotei	Sulfolobales	Sulfolobaceae	Sulfolobus	tokodaii	Sulfolobus tokodaii 7, JCM 10545
WOR52_10004080	WOR1_52_54_1284	#N/A	36.5644	24811	WOR52_100040803	WOR52_10004080.8	4206	5597	1391	638194669	638154519	32.7	Archaea;Crenarchaeota;Thermoprotei;Sulfolobales;Sulfolobaceae;Sulfolobus;tokodaii;Sulfolobus tokodaii 7, JCM 10545	Bacterial pre-peptidase C-terminal domain	pfam04151	COG3889	34.72	pfam07495	NA	NA	NA	MRZ	FALSE	TRUE	Archaea	Crenarchaeota	Thermoprotei	Sulfolobales	Sulfolobaceae	Sulfolobus	tokodaii	Sulfolobus tokodaii 7, JCM 10545
SMTZ23_10053807	WORSMTZ_53806	83	49.1582	5346	SMTZ23_100538075	SMTZ23_10053807.13	4090	5001	911	2525232301	2524614637	45	Archaea;Crenarchaeota;Thermoprotei;Sulfolobales;unclassified Sulfolobales;Sulfolobales;sp.;Sulfolobales archaeon Acd1	Methionine aminopeptidase	COG0024	COG0024	34.76	pfam00557	KO:K01265	43.7	EC:3.4.11.18	SMTZ	TRUE	TRUE	Archaea	Crenarchaeota	Thermoprotei	Sulfolobales	unclassified Sulfolobales	Sulfolobales	sp.	Sulfolobales archaeon Acd1
SMTZ23_10000138	WORSMTZ_137	#N/A	35.0145	89263	SMTZ23_1000013874	SMTZ23_10000138.254	65558	66250	692	638170610	638154513	26.4	Archaea;Crenarchaeota;Thermoprotei;Thermoproteales;Thermoproteaceae;Pyrobaculum;aerophilum;Pyrobaculum aerophilum IM2	Peptidase family M50	pfam02163	COG1368	31.73	pfam02163	NA	NA	NA	SMTZ	FALSE	TRUE	Archaea	Crenarchaeota	Thermoprotei	Thermoproteales	Thermoproteaceae	Pyrobaculum	aerophilum	Pyrobaculum aerophilum IM2
WOR52_10008990	WOR1_52_54_6662	#N/A	46.2926	18571	WOR52_1000899014	WOR52_10008990.43	10742	12121	1379	639785092	639633053	42.7	Archaea;Crenarchaeota;Thermoprotei;Thermoproteales;Thermoproteaceae;Pyrobaculum;islandicum;Pyrobaculum islandicum DSM 4184	Peptidase propeptide and YPEB domain	pfam03413	COG4742	26.03	pfam12840	NA	NA	NA	MRZ	FALSE	TRUE	Archaea	Crenarchaeota	Thermoprotei	Thermoproteales	Thermoproteaceae	Pyrobaculum	islandicum	Pyrobaculum islandicum DSM 4184
WOR52_10041181	WOR1_52_54_65302	#N/A	49.9709	5157	WOR52_100411816	WOR52_10041181.19	3562	4365	803	2512378246	2512047039	33.5	Archaea;Crenarchaeota;Thermoprotei;Thermoproteales;Thermoproteaceae;Pyrobaculum;oguniense;Pyrobaculum oguniense TE7, DSM 13380	Peptidase S24-like	pfam00717	NA	NA	pfam00717	NA	NA	NA	MRZ	FALSE	TRUE	Archaea	Crenarchaeota	Thermoprotei	Thermoproteales	Thermoproteaceae	Pyrobaculum	oguniense	Pyrobaculum oguniense TE7, DSM 13380
WOR52_10040949	WOR1_52_54_62663	#N/A	53.4875	5233	WOR52_100409496	WOR52_10040949.19	2217	3200	983	641668184	641522657	35.8	Archaea;Crenarchaeota;Thermoprotei;Thermoproteales;Thermoproteaceae;Thermoproteus;neutrophilus;Thermoproteus neutrophilus V24Sta	Peptidase S24-like	pfam00717	COG0681	16.35	pfam01148	NA	NA	NA	MRZ	FALSE	TRUE	Archaea	Crenarchaeota	Thermoprotei	Thermoproteales	Thermoproteaceae	Thermoproteus	neutrophilus	Thermoproteus neutrophilus V24Sta
WOR52_10023495	WOR1_52_54_22061	#N/A	45.6628	6767	WOR52_100234954	WOR52_10023495.12	1149	2051	902	648201233	648028062	45.5	Archaea;Crenarchaeota;Thermoprotei;Thermoproteales;Thermoproteaceae;Vulcanisaeta;distributa;Vulcanisaeta distributa DSM 14429	Methionine aminopeptidase	COG0024	COG0024	37.75	pfam00557	KO:K01265	45.5	EC:3.4.11.18	MRZ	TRUE	TRUE	Archaea	Crenarchaeota	Thermoprotei	Thermoproteales	Thermoproteaceae	Vulcanisaeta	distributa	Vulcanisaeta distributa DSM 14429
WOR52_10013608	WOR1_52_54_11615	#N/A	43.8525	11769	WOR52_100136083	WOR52_10013608.9	953	1591	638	2511636645	2511231096	50	Archaea;Crenarchaeota;Thermoprotei;Thermoproteales;Thermoproteaceae;Vulcanisaeta;unclassified Vulcanisaeta;Vulcanisaeta moutnovskia 768-28	Methionine aminopeptidase	COG0024	COG0024	38.18	pfam00557	KO:K01265	50	EC:3.4.11.18	MRZ	TRUE	TRUE	Archaea	Crenarchaeota	Thermoprotei	Thermoproteales	Thermoproteaceae	Vulcanisaeta	unclassified Vulcanisaeta	Vulcanisaeta moutnovskia 768-28
WOR8_10015687	WOR_8-12_14949	0	41.2707	7303	WOR8_100156876	WOR8_10015687.14	2441	2980	539	638158222	638154502	36	Archaea;Euryarchaeota;Archaeoglobi;Archaeoglobales;Archaeoglobaceae;Archaeoglobus;fulgidus;Archaeoglobus fulgidus VC-16, DSM 4304	Peptidase S24-like	pfam00717	COG2932	25.42	pfam10247	KO:K13280	36	EC:3.4.-	SRZ	TRUE	TRUE	Archaea	Euryarchaeota	Archaeoglobi	Archaeoglobales	Archaeoglobaceae	Archaeoglobus	fulgidus	Archaeoglobus fulgidus VC-16, DSM 4304
SMTZ23_10028513	WORSMTZ_28512	#N/A	42.835	7746	SMTZ23_100285138	SMTZ23_10028513.22	5581	6108	527	2504145898	2504136002	33.1	Archaea;Euryarchaeota;Archaeoglobi;Archaeoglobales;Archaeoglobaceae;Archaeoglobus;veneficus;Archaeoglobus veneficus SNP6, DSM 11195	Peptidase S24-like	pfam00717	NA	NA	pfam00717	KO:K13280	33.1	EC:3.4.-	SMTZ	TRUE	TRUE	Archaea	Euryarchaeota	Archaeoglobi	Archaeoglobales	Archaeoglobaceae	Archaeoglobus	veneficus	Archaeoglobus veneficus SNP6, DSM 11195
SMTZ23_10009530	WORSMTZ_9529	76	36.3467	13982	SMTZ23_1000953012	SMTZ23_10009530.40	13366	13980	614	646611367	646564534	36.7	Archaea;Euryarchaeota;Archaeoglobi;Archaeoglobales;Archaeoglobaceae;Ferroglobus;placidus;Ferroglobus placidus AEDII12DO, DSM 10642	Bacterial pre-peptidase C-terminal domain	pfam04151	NA	NA	pfam04151	KO:K14645	36.7	EC:3.4.21.-	SMTZ	TRUE	TRUE	Archaea	Euryarchaeota	Archaeoglobi	Archaeoglobales	Archaeoglobaceae	Ferroglobus	placidus	Ferroglobus placidus AEDII12DO, DSM 10642
SMTZ23_10022660	WORSMTZ_22659	#N/A	37.1202	8820	SMTZ23_100226602	SMTZ23_10022660.5	937	1362	425	646611796	646564534	31	Archaea;Euryarchaeota;Archaeoglobi;Archaeoglobales;Archaeoglobaceae;Ferroglobus;placidus;Ferroglobus placidus AEDII12DO, DSM 10642	Peptidase S24-like	pfam00717	COG2932	25	pfam00717	KO:K13280	31	EC:3.4.-	SMTZ	TRUE	TRUE	Archaea	Euryarchaeota	Archaeoglobi	Archaeoglobales	Archaeoglobaceae	Ferroglobus	placidus	Ferroglobus placidus AEDII12DO, DSM 10642
SMTZ23_10044421	WORSMTZ_44420	#N/A	49.8999	10992	SMTZ23_100444215	SMTZ23_10044421.16	6781	7740	959	2508566591	2508501014	37.5	Archaea;Euryarchaeota;Halobacteria;Halobacteriales;Halobacteriaceae;Haloferax;denitrificans;Haloferax denitrificans S1, ATCC 35960	Peptidase S24-like	pfam00717	COG0681	19.05	pfam00717	NA	NA	NA	SMTZ	FALSE	TRUE	Archaea	Euryarchaeota	Halobacteria	Halobacteriales	Halobacteriaceae	Haloferax	denitrificans	Haloferax denitrificans S1, ATCC 35960
SMTZ23_10025131	WORSMTZ_25130	#N/A	53.3333	8325	SMTZ23_100251311	SMTZ23_10025131.1	97	756	659	2508566591	2508501014	39.5	Archaea;Euryarchaeota;Halobacteria;Halobacteriales;Halobacteriaceae;Haloferax;denitrificans;Haloferax denitrificans S1, ATCC 35960	Peptidase S24-like	pfam00717	COG0681	14.63	pfam00717	KO:K13280	35.8	EC:3.4.-	SMTZ	TRUE	TRUE	Archaea	Euryarchaeota	Halobacteria	Halobacteriales	Halobacteriaceae	Haloferax	denitrificans	Haloferax denitrificans S1, ATCC 35960
SMTZ23_10006187	WORSMTZ_6186	#N/A	49.2431	27413	SMTZ23_100061876	SMTZ23_10006187.19	7361	7852	491	2508591760	2508501020	36.8	Archaea;Euryarchaeota;Halobacteria;Halobacteriales;Halobacteriaceae;Haloferax;mucosum;Haloferax mucosum PA12, ATCC BAA-1512	Peptidase S24-like	pfam00717	COG0681	27.59	pfam00717	KO:K13280	30.8	EC:3.4.-	SMTZ	TRUE	TRUE	Archaea	Euryarchaeota	Halobacteria	Halobacteriales	Halobacteriaceae	Haloferax	mucosum	Haloferax mucosum PA12, ATCC BAA-1512
SMTZ23_10048924	WORSMTZ_48923	#N/A	43.8268	7573	SMTZ23_100489249	SMTZ23_10048924.21	3785	4672	887	2508591760	2508501020	36.1	Archaea;Euryarchaeota;Halobacteria;Halobacteriales;Halobacteriaceae;Haloferax;mucosum;Haloferax mucosum PA12, ATCC BAA-1512	Peptidase S24-like	pfam00717	COG0681	17.68	pfam00717	NA	NA	NA	SMTZ	FALSE	TRUE	Archaea	Euryarchaeota	Halobacteria	Halobacteriales	Halobacteriaceae	Haloferax	mucosum	Haloferax mucosum PA12, ATCC BAA-1512
SMTZ23_10000081	WORSMTZ_80	#N/A	31.8493	104825	SMTZ23_1000008150	SMTZ23_10000081.187	45667	46314	647	2508587436	2508501019	36.6	Archaea;Euryarchaeota;Halobacteria;Halobacteriales;Halobacteriaceae;Haloferax;volcanii;Haloferax mediterranei R-4, ATCC 33500	Peptidase S24-like	pfam00717	NA	NA	pfam00717	NA	NA	NA	SMTZ	FALSE	TRUE	Archaea	Euryarchaeota	Halobacteria	Halobacteriales	Halobacteriaceae	Haloferax	volcanii	Haloferax mediterranei R-4, ATCC 33500
SMTZ23_10013399	WORSMTZ_13398	#N/A	41.1373	18324	SMTZ23_100133993	SMTZ23_10013399.9	1448	2200	752	2508587436	2508501019	25.6	Archaea;Euryarchaeota;Halobacteria;Halobacteriales;Halobacteriaceae;Haloferax;volcanii;Haloferax mediterranei R-4, ATCC 33500	Peptidase S24-like	pfam00717	NA	NA	pfam00717	NA	NA	NA	SMTZ	FALSE	TRUE	Archaea	Euryarchaeota	Halobacteria	Halobacteriales	Halobacteriaceae	Haloferax	volcanii	Haloferax mediterranei R-4, ATCC 33500
SMTZ23_10045422	WORSMTZ_45421	#N/A	42.768	13295	SMTZ23_1004542211	SMTZ23_10045422.26	8668	9318	650	2508587436	2508501019	30.3	Archaea;Euryarchaeota;Halobacteria;Halobacteriales;Halobacteriaceae;Haloferax;volcanii;Haloferax mediterranei R-4, ATCC 33500	Peptidase S24-like	pfam00717	COG0681	21.37	pfam00717	KO:K13280	30.3	EC:3.4.-	SMTZ	TRUE	TRUE	Archaea	Euryarchaeota	Halobacteria	Halobacteriales	Halobacteriaceae	Haloferax	volcanii	Haloferax mediterranei R-4, ATCC 33500
SMTZ23_10054997	WORSMTZ_54996	#N/A	48.4297	9457	SMTZ23_100549977	SMTZ23_10054997.19	5251	6207	956	2508587436	2508501019	40.1	Archaea;Euryarchaeota;Halobacteria;Halobacteriales;Halobacteriaceae;Haloferax;volcanii;Haloferax mediterranei R-4, ATCC 33500	Peptidase S24-like	pfam00717	COG2932	25.24	pfam00717	NA	NA	NA	SMTZ	FALSE	TRUE	Archaea	Euryarchaeota	Halobacteria	Halobacteriales	Halobacteriaceae	Haloferax	volcanii	Haloferax mediterranei R-4, ATCC 33500
WOR52_10003713	WOR1_52_54_858	74-2	35.2595	28849	WOR52_1000371311	WOR52_10003713.37	10257	10886	629	2508587436	2508501019	31.9	Archaea;Euryarchaeota;Halobacteria;Halobacteriales;Halobacteriaceae;Haloferax;volcanii;Haloferax mediterranei R-4, ATCC 33500	Peptidase S24-like	pfam00717	COG2932	23.16	pfam00717	KO:K13280	31.9	EC:3.4.-	MRZ	TRUE	TRUE	Archaea	Euryarchaeota	Halobacteria	Halobacteriales	Halobacteriaceae	Haloferax	volcanii	Haloferax mediterranei R-4, ATCC 33500
WOR52_10003871	WOR1_52_54_1048	#N/A	42.638	26725	WOR52_1000387120	WOR52_10003871.66	14971	15669	698	2508587436	2508501019	29.6	Archaea;Euryarchaeota;Halobacteria;Halobacteriales;Halobacteriaceae;Haloferax;volcanii;Haloferax mediterranei R-4, ATCC 33500	Peptidase S24-like	pfam00717	NA	NA	pfam03672	NA	NA	NA	MRZ	FALSE	TRUE	Archaea	Euryarchaeota	Halobacteria	Halobacteriales	Halobacteriaceae	Haloferax	volcanii	Haloferax mediterranei R-4, ATCC 33500
WOR52_10003915	WOR1_52_54_1100	#N/A	40.9532	26291	WOR52_1000391518	WOR52_10003915.62	20577	21329	752	2508587436	2508501019	25.6	Archaea;Euryarchaeota;Halobacteria;Halobacteriales;Halobacteriaceae;Haloferax;volcanii;Haloferax mediterranei R-4, ATCC 33500	Peptidase S24-like	pfam00717	NA	NA	pfam00335	NA	NA	NA	MRZ	FALSE	TRUE	Archaea	Euryarchaeota	Halobacteria	Halobacteriales	Halobacteriaceae	Haloferax	volcanii	Haloferax mediterranei R-4, ATCC 33500
WOR52_10040291	WOR1_52_54_56603	#N/A	43.1812	7494	WOR52_100402916	WOR52_10040291.14	3742	4392	650	2508587436	2508501019	30.3	Archaea;Euryarchaeota;Halobacteria;Halobacteriales;Halobacteriaceae;Haloferax;volcanii;Haloferax mediterranei R-4, ATCC 33500	Peptidase S24-like	pfam00717	COG0681	21.37	pfam12911	KO:K13280	30.3	EC:3.4.-	MRZ	TRUE	TRUE	Archaea	Euryarchaeota	Halobacteria	Halobacteriales	Halobacteriaceae	Haloferax	volcanii	Haloferax mediterranei R-4, ATCC 33500
SMTZ23_10055967	WORSMTZ_55966	#N/A	30.8502	5222	SMTZ23_100559671	SMTZ23_10055967.1	3	581	578	2517412921	2517287030	38	Archaea;Euryarchaeota;Halobacteria;Halobacteriales;Halobacteriaceae;Haloplanus;natans;Haloplanus natans RE 101, DSM 17983	Peptidase S24-like	pfam00717	COG0681	24.07	pfam00717	KO:K13280	38.3	EC:3.4.-	SMTZ	TRUE	TRUE	Archaea	Euryarchaeota	Halobacteria	Halobacteriales	Halobacteriaceae	Haloplanus	natans	Haloplanus natans RE 101, DSM 17983
WOR52_10018180	WOR1_52_54_16466	#N/A	35.8278	7550	WOR52_100181808	WOR52_10018180.21	2937	3413	476	2517413911	2517287030	31.8	Archaea;Euryarchaeota;Halobacteria;Halobacteriales;Halobacteriaceae;Haloplanus;natans;Haloplanus natans RE 101, DSM 17983	Peptidase S24-like	pfam00717	COG2932	18.48	pfam04059	KO:K13280	30.7	EC:3.4.-	MRZ	TRUE	TRUE	Archaea	Euryarchaeota	Halobacteria	Halobacteriales	Halobacteriaceae	Haloplanus	natans	Haloplanus natans RE 101, DSM 17983
WOR52_10003954	WOR1_52_54_1145	71	30.9318	25886	WOR52_1000395420	WOR52_10003954.68	17781	18608	827	2512897411	2512875006	44.4	Archaea;Euryarchaeota;Halobacteria;Halobacteriales;Halobacteriaceae;Haloquadratum;walsbyi;Haloquadratum walsbyi J07HQW2 (version 2)	Peptidase propeptide and YPEB domain	pfam03413	NA	NA	pfam03413	NA	NA	NA	MRZ	FALSE	TRUE	Archaea	Euryarchaeota	Halobacteria	Halobacteriales	Halobacteriaceae	Haloquadratum	walsbyi	Haloquadratum walsbyi J07HQW2 (version 2)
SMTZ23_10009654	WORSMTZ_9653	63	53.7825	21401	SMTZ23_1000965414	SMTZ23_10009654.43	19864	20922	1058	651638970	651324042	37.6	Archaea;Euryarchaeota;Halobacteria;Halobacteriales;Halobacteriaceae;Halorhabdus;tiamatea;Halorhabdus tiamatea SARL4B	Peptidase S24-like	pfam00717	COG0681	18.62	pfam00717	NA	NA	NA	SMTZ	FALSE	TRUE	Archaea	Euryarchaeota	Halobacteria	Halobacteriales	Halobacteriaceae	Halorhabdus	tiamatea	Halorhabdus tiamatea SARL4B
SMTZ23_10031013	WORSMTZ_31012	#N/A	47.3636	7624	SMTZ23_100310136	SMTZ23_10031013.17	4267	6252	1985	644972934	644736373	48.6	Archaea;Euryarchaeota;Halobacteria;Halobacteriales;Halobacteriaceae;Halorhabdus;utahensis;Halorhabdus utahensis AX-2, DSM 12940	Peptidase family C25	pfam01364	COG5103	20.93	pfam01364	NA	NA	NA	SMTZ	FALSE	TRUE	Archaea	Euryarchaeota	Halobacteria	Halobacteriales	Halobacteriaceae	Halorhabdus	utahensis	Halorhabdus utahensis AX-2, DSM 12940
SMTZ23_10048615	WORSMTZ_48614	#N/A	43.4278	5683	SMTZ23_100486157	SMTZ23_10048615.21	3962	4537	575	644972373	644736373	33.7	Archaea;Euryarchaeota;Halobacteria;Halobacteriales;Halobacteriaceae;Halorhabdus;utahensis;Halorhabdus utahensis AX-2, DSM 12940	Peptidase S24-like	pfam00717	COG0681	18.29	pfam00717	KO:K13280	33.7	EC:3.4.-	SMTZ	TRUE	TRUE	Archaea	Euryarchaeota	Halobacteria	Halobacteriales	Halobacteriaceae	Halorhabdus	utahensis	Halorhabdus utahensis AX-2, DSM 12940
WOR52_10023697	WOR1_52_54_22274	#N/A	45.7134	6672	WOR52_100236974	WOR52_10023697.11	2235	2753	518	644972373	644736373	38.8	Archaea;Euryarchaeota;Halobacteria;Halobacteriales;Halobacteriaceae;Halorhabdus;utahensis;Halorhabdus utahensis AX-2, DSM 12940	Peptidase S24-like	pfam00717	COG0681	22.12	pfam10965	KO:K13280	38.8	EC:3.4.-	MRZ	TRUE	TRUE	Archaea	Euryarchaeota	Halobacteria	Halobacteriales	Halobacteriaceae	Halorhabdus	utahensis	Halorhabdus utahensis AX-2, DSM 12940
WOR52_10040690	WOR1_52_54_60132	#N/A	48.5371	5571	WOR52_100406903	WOR52_10040690.8	2097	2627	530	644972373	644736373	39.8	Archaea;Euryarchaeota;Halobacteria;Halobacteriales;Halobacteriaceae;Halorhabdus;utahensis;Halorhabdus utahensis AX-2, DSM 12940	Peptidase S24-like	pfam00717	COG0681	21.77	pfam05669	KO:K13280	39.8	EC:3.4.-	MRZ	TRUE	TRUE	Archaea	Euryarchaeota	Halobacteria	Halobacteriales	Halobacteriaceae	Halorhabdus	utahensis	Halorhabdus utahensis AX-2, DSM 12940
SMTZ23_10041276	WORSMTZ_41275	#N/A	33.3067	6260	SMTZ23_100412761	SMTZ23_10041276.1	57	2966	2909	2510573896	2510461022	20.3	Archaea;Euryarchaeota;Halobacteria;Halobacteriales;Halobacteriaceae;Natronobacterium;gregoryi;Natronobacterium gregoryi SP2, DSM 3393	Peptidase family C25	pfam01364	NA	NA	pfam01364	NA	NA	NA	SMTZ	FALSE	TRUE	Archaea	Euryarchaeota	Halobacteria	Halobacteriales	Halobacteriaceae	Natronobacterium	gregoryi	Natronobacterium gregoryi SP2, DSM 3393
SMTZ23_10048887	WORSMTZ_48886	#N/A	33.9629	5665	SMTZ23_100488872	SMTZ23_10048887.5	3266	5665	2399	2510573896	2510461022	21.1	Archaea;Euryarchaeota;Halobacteria;Halobacteriales;Halobacteriaceae;Natronobacterium;gregoryi;Natronobacterium gregoryi SP2, DSM 3393	Peptidase family C25	pfam01364	NA	NA	pfam01364	NA	NA	NA	SMTZ	FALSE	TRUE	Archaea	Euryarchaeota	Halobacteria	Halobacteriales	Halobacteriaceae	Natronobacterium	gregoryi	Natronobacterium gregoryi SP2, DSM 3393
WOR52_10003398	WOR1_52_54_481	#N/A	31.0026	85654	WOR52_1000339821	WOR52_10003398.76	31542	34451	2909	2510573896	2510461022	20	Archaea;Euryarchaeota;Halobacteria;Halobacteriales;Halobacteriaceae;Natronobacterium;gregoryi;Natronobacterium gregoryi SP2, DSM 3393	Peptidase family C25	pfam01364	NA	NA	pfam04122	NA	NA	NA	MRZ	FALSE	TRUE	Archaea	Euryarchaeota	Halobacteria	Halobacteriales	Halobacteriaceae	Natronobacterium	gregoryi	Natronobacterium gregoryi SP2, DSM 3393
SMTZ23_10008197	WORSMTZ_8196	#N/A	29.2576	15032	SMTZ23_1000819714	SMTZ23_10008197.50	11282	12877	1595	2520801682	2519899733	32.2	Archaea;Euryarchaeota;Methanobacteria;Methanobacteriales;Methanobacteriaceae;Methanobacterium;formicicum;Methanobacterium formicicum DSM 3637	Peptidase S24-like	pfam00717	NA	NA	pfam00717	NA	NA	NA	SMTZ	FALSE	TRUE	Archaea	Euryarchaeota	Methanobacteria	Methanobacteriales	Methanobacteriaceae	Methanobacterium	formicicum	Methanobacterium formicicum DSM 3637
WOR52_10020034	WOR1_52_54_18437	#N/A	35.2561	7125	WOR52_100200344	WOR52_10020034.13	2008	2712	704	2520801950	2519899733	31.7	Archaea;Euryarchaeota;Methanobacteria;Methanobacteriales;Methanobacteriaceae;Methanobacterium;formicicum;Methanobacterium formicicum DSM 3637	Peptidase family M50	pfam02163	NA	NA	pfam02163	NA	NA	NA	MRZ	FALSE	TRUE	Archaea	Euryarchaeota	Methanobacteria	Methanobacteriales	Methanobacteriaceae	Methanobacterium	formicicum	Methanobacterium formicicum DSM 3637
WOR52_10043625	WOR1_52_54_120633	#N/A	45.5747	5525	WOR52_100436257	WOR52_10043625.19	4338	4934	596	2520803608	2519899733	31.2	Archaea;Euryarchaeota;Methanobacteria;Methanobacteriales;Methanobacteriaceae;Methanobacterium;formicicum;Methanobacterium formicicum DSM 3637	Peptidase family M50	pfam02163	NA	NA	pfam02163	NA	NA	NA	MRZ	FALSE	TRUE	Archaea	Euryarchaeota	Methanobacteria	Methanobacteriales	Methanobacteriaceae	Methanobacterium	formicicum	Methanobacterium formicicum DSM 3637
SMTZ23_10013323	WORSMTZ_13322	#N/A	31.604	11758	SMTZ23_1001332310	SMTZ23_10013323.37	9901	10503	602	650750526	650716052	30.6	Archaea;Euryarchaeota;Methanobacteria;Methanobacteriales;Methanobacteriaceae;Methanobacterium;sp.;Methanobacterium sp. AL-21	Peptidase family M50	pfam02163	NA	NA	pfam02163	NA	NA	NA	SMTZ	FALSE	TRUE	Archaea	Euryarchaeota	Methanobacteria	Methanobacteriales	Methanobacteriaceae	Methanobacterium	sp.	Methanobacterium sp. AL-21
SMTZ23_10015354	WORSMTZ_15353	#N/A	41.5329	30347	SMTZ23_1001535423	SMTZ23_10015354.81	15634	16536	902	650750332	650716052	43.1	Archaea;Euryarchaeota;Methanobacteria;Methanobacteriales;Methanobacteriaceae;Methanobacterium;sp.;Methanobacterium sp. AL-21	Methionine aminopeptidase	COG0024	COG0024	34.42	pfam00557	KO:K01265	43.1	EC:3.4.11.18	SMTZ	TRUE	TRUE	Archaea	Euryarchaeota	Methanobacteria	Methanobacteriales	Methanobacteriaceae	Methanobacterium	sp.	Methanobacterium sp. AL-21
SMTZ23_10026726	WORSMTZ_26725	#N/A	45.2239	8040	SMTZ23_100267266	SMTZ23_10026726.13	2753	3655	902	650750332	650716052	43.3	Archaea;Euryarchaeota;Methanobacteria;Methanobacteriales;Methanobacteriaceae;Methanobacterium;sp.;Methanobacterium sp. AL-21	Methionine aminopeptidase	COG0024	COG0024	35.91	pfam00557	KO:K01265	43.3	EC:3.4.11.18	SMTZ	TRUE	TRUE	Archaea	Euryarchaeota	Methanobacteria	Methanobacteriales	Methanobacteriaceae	Methanobacterium	sp.	Methanobacterium sp. AL-21
SMTZ23_10065117	WORSMTZ_82554	#N/A	44.4564	7459	SMTZ23_100651176	SMTZ23_10065117.12	6626	7459	833	650750332	650716052	44.4	Archaea;Euryarchaeota;Methanobacteria;Methanobacteriales;Methanobacteriaceae;Methanobacterium;sp.;Methanobacterium sp. AL-21	Methionine aminopeptidase	COG0024	COG0024	36.02	pfam00557	KO:K01265	44.4	EC:3.4.11.18	SMTZ	TRUE	TRUE	Archaea	Euryarchaeota	Methanobacteria	Methanobacteriales	Methanobacteriaceae	Methanobacterium	sp.	Methanobacterium sp. AL-21
SMTZ23_10049369	WORSMTZ_49368	#N/A	50.1451	5859	SMTZ23_100493694	SMTZ23_10049369.13	3035	3919	884	650750332	650716052	44.9	Archaea;Euryarchaeota;Methanobacteria;Methanobacteriales;Methanobacteriaceae;Methanobacterium;sp.;Methanobacterium sp. AL-21	Methionine aminopeptidase	COG0024	COG0024	36.63	pfam00557	KO:K01265	44.9	EC:3.4.11.18	SMTZ	TRUE	TRUE	Archaea	Euryarchaeota	Methanobacteria	Methanobacteriales	Methanobacteriaceae	Methanobacterium	sp.	Methanobacterium sp. AL-21
SMTZ23_10058340	WORSMTZ_58339	#N/A	45.6829	5096	SMTZ23_100583402	SMTZ23_10058340.5	810	1712	902	650750332	650716052	43	Archaea;Euryarchaeota;Methanobacteria;Methanobacteriales;Methanobacteriaceae;Methanobacterium;sp.;Methanobacterium sp. AL-21	Methionine aminopeptidase	COG0024	COG0024	32.36	pfam00557	KO:K01265	43	EC:3.4.11.18	SMTZ	TRUE	TRUE	Archaea	Euryarchaeota	Methanobacteria	Methanobacteriales	Methanobacteriaceae	Methanobacterium	sp.	Methanobacterium sp. AL-21
WOR52_10004028	WOR1_52_54_1228	#N/A	44.1518	25820	WOR52_1000402812	WOR52_10004028.33	11495	12022	527	650751476	650716052	31.1	Archaea;Euryarchaeota;Methanobacteria;Methanobacteriales;Methanobacteriaceae;Methanobacterium;sp.;Methanobacterium sp. AL-21	Peptidase S24-like	pfam00717	COG2932	23.3	pfam10724	NA	NA	NA	MRZ	FALSE	TRUE	Archaea	Euryarchaeota	Methanobacteria	Methanobacteriales	Methanobacteriaceae	Methanobacterium	sp.	Methanobacterium sp. AL-21
WOR52_10005855	WOR1_52_54_3266	#N/A	44.6684	18756	WOR52_1000585516	WOR52_10005855.48	18041	18754	713	650750615	650716052	38.1	Archaea;Euryarchaeota;Methanobacteria;Methanobacteriales;Methanobacteriaceae;Methanobacterium;sp.;Methanobacterium sp. AL-21	Peptidase family M50	pfam02163	NA	NA	pfam06166	NA	NA	NA	MRZ	FALSE	TRUE	Archaea	Euryarchaeota	Methanobacteria	Methanobacteriales	Methanobacteriaceae	Methanobacterium	sp.	Methanobacterium sp. AL-21
WOR52_10009206	WOR1_52_54_6900	#N/A	44.9299	11627	WOR52_1000920610	WOR52_10009206.24	5442	6344	902	650750332	650716052	43.6	Archaea;Euryarchaeota;Methanobacteria;Methanobacteriales;Methanobacteriaceae;Methanobacterium;sp.;Methanobacterium sp. AL-21	Methionine aminopeptidase	COG0024	COG0024	36.36	pfam00557	KO:K01265	43.6	EC:3.4.11.18	MRZ	TRUE	TRUE	Archaea	Euryarchaeota	Methanobacteria	Methanobacteriales	Methanobacteriaceae	Methanobacterium	sp.	Methanobacterium sp. AL-21
WOR52_10027238	WOR1_52_54_26000	#N/A	41.0278	5935	WOR52_100272386	WOR52_10027238.14	2204	3106	902	650750332	650716052	43.1	Archaea;Euryarchaeota;Methanobacteria;Methanobacteriales;Methanobacteriaceae;Methanobacterium;sp.;Methanobacterium sp. AL-21	Methionine aminopeptidase	COG0024	COG0024	34.42	pfam00557	KO:K01265	43.1	EC:3.4.11.18	MRZ	TRUE	TRUE	Archaea	Euryarchaeota	Methanobacteria	Methanobacteriales	Methanobacteriaceae	Methanobacterium	sp.	Methanobacterium sp. AL-21
SMTZ23_10001993	WORSMTZ_1992	69	32.7773	49397	SMTZ23_1000199323	SMTZ23_10001993.77	19321	20040	719	646531307	646311943	29.1	Archaea;Euryarchaeota;Methanobacteria;Methanobacteriales;Methanobacteriaceae;Methanobrevibacter;ruminantium;Methanobrevibacter ruminantium M1	Peptidase family M50	pfam02163	NA	NA	pfam02163	NA	NA	NA	SMTZ	FALSE	TRUE	Archaea	Euryarchaeota	Methanobacteria	Methanobacteriales	Methanobacteriaceae	Methanobrevibacter	ruminantium	Methanobrevibacter ruminantium M1
SMTZ23_10005258	WORSMTZ_5257	76	36.1463	18699	SMTZ23_1000525810	SMTZ23_10005258.35	7439	8035	596	646531307	646311943	34.3	Archaea;Euryarchaeota;Methanobacteria;Methanobacteriales;Methanobacteriaceae;Methanobrevibacter;ruminantium;Methanobrevibacter ruminantium M1	Peptidase family M50	pfam02163	NA	NA	pfam02163	NA	NA	NA	SMTZ	FALSE	TRUE	Archaea	Euryarchaeota	Methanobacteria	Methanobacteriales	Methanobacteriaceae	Methanobrevibacter	ruminantium	Methanobrevibacter ruminantium M1
WOR52_10003187	WOR1_52_54_227	#N/A	40.803	89964	WOR52_10003187119	WOR52_10003187.372	87989	89041	1052	644143210	643886144	32.3	Archaea;Euryarchaeota;Methanobacteria;Methanobacteriales;Methanobacteriaceae;Methanobrevibacter;smithii;Methanobrevibacter smithii DSM 2375	Peptidase family M50	pfam02163	COG0265	26.97	pfam07895	NA	NA	NA	MRZ	FALSE	TRUE	Archaea	Euryarchaeota	Methanobacteria	Methanobacteriales	Methanobacteriaceae	Methanobrevibacter	smithii	Methanobrevibacter smithii DSM 2375
SMTZ23_10066149	WORSMTZ_89261	#N/A	41.4569	9335	SMTZ23_100661498	SMTZ23_10066149.26	4458	4763	305	644140742	643886215	40	Archaea;Euryarchaeota;Methanobacteria;Methanobacteriales;Methanobacteriaceae;Methanobrevibacter;smithii;Methanobrevibacter smithii F1, DSM 2374	Peptidase S24-like	pfam00717	COG2932	42.86	pfam00717	KO:K13280	39.1	EC:3.4.-	SMTZ	TRUE	TRUE	Archaea	Euryarchaeota	Methanobacteria	Methanobacteriales	Methanobacteriaceae	Methanobrevibacter	smithii	Methanobrevibacter smithii F1, DSM 2374
WOR8_10000869	WOR_8-12_868	0	33.0263	32023	WOR8_100008693	WOR8_10000869.8	1071	1688	617	640592268	640427121	27.6	Archaea;Euryarchaeota;Methanobacteria;Methanobacteriales;Methanobacteriaceae;Methanobrevibacter;smithii;Methanobrevibacter smithii PS, ATCC 35061	Peptidase family M50	pfam02163	NA	NA	pfam02163	NA	NA	NA	SRZ	FALSE	TRUE	Archaea	Euryarchaeota	Methanobacteria	Methanobacteriales	Methanobacteriaceae	Methanobrevibacter	smithii	Methanobrevibacter smithii PS, ATCC 35061
WOR52_10022009	WOR1_52_54_20505	71-5	31.1174	6739	WOR52_100220091	WOR52_10022009.1	3	1034	1031	640593162	640427121	35.6	Archaea;Euryarchaeota;Methanobacteria;Methanobacteriales;Methanobacteriaceae;Methanobrevibacter;smithii;Methanobrevibacter smithii PS, ATCC 35061	Peptidase family M50	pfam02163	COG0793	32.5	pfam01102	NA	NA	NA	MRZ	FALSE	TRUE	Archaea	Euryarchaeota	Methanobacteria	Methanobacteriales	Methanobacteriaceae	Methanobrevibacter	smithii	Methanobrevibacter smithii PS, ATCC 35061
SMTZ23_10003226	WORSMTZ_3225	76	38.9711	24744	SMTZ23_1000322614	SMTZ23_10003226.41	18292	19191	899	648152116	648028041	44.4	Archaea;Euryarchaeota;Methanobacteria;Methanobacteriales;Methanobacteriaceae;Methanothermobacter;marburgensis;Methanothermobacter marburgensis Marburg DSM 2133	Methionine aminopeptidase	COG0024	COG0024	36.11	pfam00557	KO:K01265	44.4	EC:3.4.11.18	SMTZ	TRUE	TRUE	Archaea	Euryarchaeota	Methanobacteria	Methanobacteriales	Methanobacteriaceae	Methanothermobacter	marburgensis	Methanothermobacter marburgensis Marburg DSM 2133
SMTZ23_10001052	WORSMTZ_1051	#N/A	42.1472	48053	SMTZ23_1000105263	SMTZ23_10001052.198	42820	43704	884	648152116	648028041	44.1	Archaea;Euryarchaeota;Methanobacteria;Methanobacteriales;Methanobacteriaceae;Methanothermobacter;marburgensis;Methanothermobacter marburgensis Marburg DSM 2133	Methionine aminopeptidase	COG0024	COG0024	35.68	pfam00557	KO:K01265	44.1	EC:3.4.11.18	SMTZ	TRUE	TRUE	Archaea	Euryarchaeota	Methanobacteria	Methanobacteriales	Methanobacteriaceae	Methanothermobacter	marburgensis	Methanothermobacter marburgensis Marburg DSM 2133
SMTZ23_10026294	WORSMTZ_26293	#N/A	46.8497	11983	SMTZ23_100262946	SMTZ23_10026294.19	6266	7168	902	648152116	648028041	42.3	Archaea;Euryarchaeota;Methanobacteria;Methanobacteriales;Methanobacteriaceae;Methanothermobacter;marburgensis;Methanothermobacter marburgensis Marburg DSM 2133	Methionine aminopeptidase	COG0024	COG0024	38.24	pfam00557	KO:K01265	42.3	EC:3.4.11.18	SMTZ	TRUE	TRUE	Archaea	Euryarchaeota	Methanobacteria	Methanobacteriales	Methanobacteriaceae	Methanothermobacter	marburgensis	Methanothermobacter marburgensis Marburg DSM 2133
SMTZ23_10016722	WORSMTZ_16721	#N/A	42.9201	10438	SMTZ23_100167224	SMTZ23_10016722.11	3127	4032	905	648152116	648028041	45	Archaea;Euryarchaeota;Methanobacteria;Methanobacteriales;Methanobacteriaceae;Methanothermobacter;marburgensis;Methanothermobacter marburgensis Marburg DSM 2133	Methionine aminopeptidase	COG0024	COG0024	33.64	pfam00557	KO:K01265	45	EC:3.4.11.18	SMTZ	TRUE	TRUE	Archaea	Euryarchaeota	Methanobacteria	Methanobacteriales	Methanobacteriaceae	Methanothermobacter	marburgensis	Methanothermobacter marburgensis Marburg DSM 2133
SMTZ23_10017289	WORSMTZ_17288	#N/A	42.4763	10241	SMTZ23_100172896	SMTZ23_10017289.16	3709	4626	917	648152116	648028041	44.6	Archaea;Euryarchaeota;Methanobacteria;Methanobacteriales;Methanobacteriaceae;Methanothermobacter;marburgensis;Methanothermobacter marburgensis Marburg DSM 2133	Methionine aminopeptidase	COG0024	COG0024	36.32	pfam00557	KO:K01265	44.6	EC:3.4.11.18	SMTZ	TRUE	TRUE	Archaea	Euryarchaeota	Methanobacteria	Methanobacteriales	Methanobacteriaceae	Methanothermobacter	marburgensis	Methanothermobacter marburgensis Marburg DSM 2133
SMTZ23_10028689	WORSMTZ_28688	#N/A	41.8158	8272	SMTZ23_100286895	SMTZ23_10028689.12	4458	5396	938	648152116	648028041	46	Archaea;Euryarchaeota;Methanobacteria;Methanobacteriales;Methanobacteriaceae;Methanothermobacter;marburgensis;Methanothermobacter marburgensis Marburg DSM 2133	Methionine aminopeptidase	COG0024	COG0024	37.04	pfam00557	KO:K01265	46	EC:3.4.11.18	SMTZ	TRUE	TRUE	Archaea	Euryarchaeota	Methanobacteria	Methanobacteriales	Methanobacteriaceae	Methanothermobacter	marburgensis	Methanothermobacter marburgensis Marburg DSM 2133
WOR52_10003341	WOR1_52_54_415	#N/A	42.172	48141	WOR52_1000334162	WOR52_10003341.194	42918	43802	884	648152116	648028041	44.1	Archaea;Euryarchaeota;Methanobacteria;Methanobacteriales;Methanobacteriaceae;Methanothermobacter;marburgensis;Methanothermobacter marburgensis Marburg DSM 2133	Methionine aminopeptidase	COG0024	COG0024	35.68	pfam00557	KO:K01265	44.1	EC:3.4.11.18	MRZ	TRUE	TRUE	Archaea	Euryarchaeota	Methanobacteria	Methanobacteriales	Methanobacteriaceae	Methanothermobacter	marburgensis	Methanothermobacter marburgensis Marburg DSM 2133
WOR52_10015666	WOR1_52_54_13809	#N/A	40.8611	8245	WOR52_100156667	WOR52_10015666.19	2917	3822	905	648152116	648028041	45.6	Archaea;Euryarchaeota;Methanobacteria;Methanobacteriales;Methanobacteriaceae;Methanothermobacter;marburgensis;Methanothermobacter marburgensis Marburg DSM 2133	Methionine aminopeptidase	COG0024	COG0024	30.74	pfam00557	KO:K01265	45.6	EC:3.4.11.18	MRZ	TRUE	TRUE	Archaea	Euryarchaeota	Methanobacteria	Methanobacteriales	Methanobacteriaceae	Methanothermobacter	marburgensis	Methanothermobacter marburgensis Marburg DSM 2133
WOR52_10024057	WOR1_52_54_22653	#N/A	44.86	6391	WOR52_100240575	WOR52_10024057.16	3634	4536	902	648152116	648028041	43	Archaea;Euryarchaeota;Methanobacteria;Methanobacteriales;Methanobacteriaceae;Methanothermobacter;marburgensis;Methanothermobacter marburgensis Marburg DSM 2133	Methionine aminopeptidase	COG0024	COG0024	50	pfam00557	KO:K01265	43	EC:3.4.11.18	MRZ	TRUE	TRUE	Archaea	Euryarchaeota	Methanobacteria	Methanobacteriales	Methanobacteriaceae	Methanothermobacter	marburgensis	Methanothermobacter marburgensis Marburg DSM 2133
WOR52_10028459	WOR1_52_54_27275	#N/A	41.2314	5782	WOR52_100284593	WOR52_10028459.8	620	1522	902	648152116	648028041	43.5	Archaea;Euryarchaeota;Methanobacteria;Methanobacteriales;Methanobacteriaceae;Methanothermobacter;marburgensis;Methanothermobacter marburgensis Marburg DSM 2133	Methionine aminopeptidase	COG0024	COG0024	32.14	pfam00557	KO:K01265	43.5	EC:3.4.11.18	MRZ	TRUE	TRUE	Archaea	Euryarchaeota	Methanobacteria	Methanobacteriales	Methanobacteriaceae	Methanothermobacter	marburgensis	Methanothermobacter marburgensis Marburg DSM 2133
WOR8_10004656	WOR_8-12_4655	SG8-29	58.8426	13288	WOR8_100046565	WOR8_10004656.13	2391	3284	893	638155834	638154510	47.5	Archaea;Euryarchaeota;Methanobacteria;Methanobacteriales;Methanobacteriaceae;Methanothermobacter;thermautotrophicus;Methanothermobacter thermautotrophicus Delta H	Methionine aminopeptidase	COG0024	COG0024	36.15	pfam00557	KO:K01265	47.5	EC:3.4.11.18	SRZ	TRUE	TRUE	Archaea	Euryarchaeota	Methanobacteria	Methanobacteriales	Methanobacteriaceae	Methanothermobacter	thermautotrophicus	Methanothermobacter thermautotrophicus Delta H
SMTZ23_10001428	WORSMTZ_1427	83	46.5386	33989	SMTZ23_100014287	SMTZ23_10001428.22	4770	5672	902	638155834	638154510	44.4	Archaea;Euryarchaeota;Methanobacteria;Methanobacteriales;Methanobacteriaceae;Methanothermobacter;thermautotrophicus;Methanothermobacter thermautotrophicus Delta H	Methionine aminopeptidase	COG0024	COG0024	35.47	pfam00557	KO:K01265	44.4	EC:3.4.11.18	SMTZ	TRUE	TRUE	Archaea	Euryarchaeota	Methanobacteria	Methanobacteriales	Methanobacteriaceae	Methanothermobacter	thermautotrophicus	Methanothermobacter thermautotrophicus Delta H
SMTZ23_10021876	WORSMTZ_21875	#N/A	36.5668	9484	SMTZ23_100218763	SMTZ23_10021876.8	1420	1848	428	638155834	638154510	47.2	Archaea;Euryarchaeota;Methanobacteria;Methanobacteriales;Methanobacteriaceae;Methanothermobacter;thermautotrophicus;Methanothermobacter thermautotrophicus Delta H	Methionine aminopeptidase	COG0024	COG0024	29.37	pfam00557	KO:K01265	47.2	EC:3.4.11.18	SMTZ	TRUE	TRUE	Archaea	Euryarchaeota	Methanobacteria	Methanobacteriales	Methanobacteriaceae	Methanothermobacter	thermautotrophicus	Methanothermobacter thermautotrophicus Delta H
SMTZ23_10031216	WORSMTZ_31215	#N/A	35.422	7357	SMTZ23_1003121611	SMTZ23_10031216.36	6693	7355	662	638155834	638154510	43.7	Archaea;Euryarchaeota;Methanobacteria;Methanobacteriales;Methanobacteriaceae;Methanothermobacter;thermautotrophicus;Methanothermobacter thermautotrophicus Delta H	Methionine aminopeptidase	COG0024	COG0024	37.69	pfam00557	KO:K01265	43.7	EC:3.4.11.18	SMTZ	TRUE	TRUE	Archaea	Euryarchaeota	Methanobacteria	Methanobacteriales	Methanobacteriaceae	Methanothermobacter	thermautotrophicus	Methanothermobacter thermautotrophicus Delta H
WOR52_10001575	16936	33	53.8426	15055	WOR52_100015753	WOR52_10001575.9	2381	3274	893	638155834	638154510	47.1	Archaea;Euryarchaeota;Methanobacteria;Methanobacteriales;Methanobacteriaceae;Methanothermobacter;thermautotrophicus;Methanothermobacter thermautotrophicus Delta H	Methionine aminopeptidase	COG0024	COG0024	36.66	pfam00557	KO:K01265	47.1	EC:3.4.11.18	MRZ	TRUE	TRUE	Archaea	Euryarchaeota	Methanobacteria	Methanobacteriales	Methanobacteriaceae	Methanothermobacter	thermautotrophicus	Methanothermobacter thermautotrophicus Delta H
WOR52_10024519	WOR1_52_54_23142	#N/A	37.8058	11120	WOR52_100245191	WOR52_10024519.1	1	474	473	638155518	638154510	36.2	Archaea;Euryarchaeota;Methanobacteria;Methanobacteriales;Methanobacteriaceae;Methanothermobacter;thermautotrophicus;Methanothermobacter thermautotrophicus Delta H	Peptidase family M50	pfam02163	COG1262	28.85	pfam02163	NA	NA	NA	MRZ	FALSE	TRUE	Archaea	Euryarchaeota	Methanobacteria	Methanobacteriales	Methanobacteriaceae	Methanothermobacter	thermautotrophicus	Methanothermobacter thermautotrophicus Delta H
WOR52_10006697	WOR1_52_54_4184	#N/A	36.4008	14681	WOR52_100066974	WOR52_10006697.13	7159	7587	428	638155834	638154510	47.2	Archaea;Euryarchaeota;Methanobacteria;Methanobacteriales;Methanobacteriaceae;Methanothermobacter;thermautotrophicus;Methanothermobacter thermautotrophicus Delta H	Methionine aminopeptidase	COG0024	COG0024	29.37	pfam00557	KO:K01265	47.2	EC:3.4.11.18	MRZ	TRUE	TRUE	Archaea	Euryarchaeota	Methanobacteria	Methanobacteriales	Methanobacteriaceae	Methanothermobacter	thermautotrophicus	Methanothermobacter thermautotrophicus Delta H
WOR52_10015354	WOR1_52_54_13469	#N/A	45.9012	8344	WOR52_100153549	WOR52_10015354.24	4951	5856	905	638155834	638154510	46	Archaea;Euryarchaeota;Methanobacteria;Methanobacteriales;Methanobacteriaceae;Methanothermobacter;thermautotrophicus;Methanothermobacter thermautotrophicus Delta H	Methionine aminopeptidase	COG0024	COG0024	31.9	pfam00557	KO:K01265	46	EC:3.4.11.18	MRZ	TRUE	TRUE	Archaea	Euryarchaeota	Methanobacteria	Methanobacteriales	Methanobacteriaceae	Methanothermobacter	thermautotrophicus	Methanothermobacter thermautotrophicus Delta H
WOR8_10016849	WOR_8-12_16221	SG8-32	41.1076	8884	WOR8_100168499	WOR8_10016849.21	4347	5252	905	649738675	649633067	45.1	Archaea;Euryarchaeota;Methanobacteria;Methanobacteriales;Methanothermaceae;Methanothermus;fervidus;Methanothermus fervidus V24S, DSM 2088	Methionine aminopeptidase	COG0024	COG0024	42.86	pfam00557	KO:K01265	45.1	EC:3.4.11.18	SRZ	TRUE	TRUE	Archaea	Euryarchaeota	Methanobacteria	Methanobacteriales	Methanothermaceae	Methanothermus	fervidus	Methanothermus fervidus V24S, DSM 2088
SMTZ23_10000094	WORSMTZ_93	76	32.3252	199881	SMTZ23_1000009437	SMTZ23_10000094.126	36500	37405	905	649738675	649633067	44.4	Archaea;Euryarchaeota;Methanobacteria;Methanobacteriales;Methanothermaceae;Methanothermus;fervidus;Methanothermus fervidus V24S, DSM 2088	Methionine aminopeptidase	COG0024	COG0024	36.32	pfam00557	KO:K01265	44.4	EC:3.4.11.18	SMTZ	TRUE	TRUE	Archaea	Euryarchaeota	Methanobacteria	Methanobacteriales	Methanothermaceae	Methanothermus	fervidus	Methanothermus fervidus V24S, DSM 2088
SMTZ23_10000518	WORSMTZ_517	80	34.3133	109022	SMTZ23_1000051899	SMTZ23_10000518.323	78804	79709	905	649738675	649633067	46.9	Archaea;Euryarchaeota;Methanobacteria;Methanobacteriales;Methanothermaceae;Methanothermus;fervidus;Methanothermus fervidus V24S, DSM 2088	Methionine aminopeptidase	COG0024	COG0024	37.86	pfam00557	KO:K01265	46.9	EC:3.4.11.18	SMTZ	TRUE	TRUE	Archaea	Euryarchaeota	Methanobacteria	Methanobacteriales	Methanothermaceae	Methanothermus	fervidus	Methanothermus fervidus V24S, DSM 2088
SMTZ23_10001020	WORSMTZ_1019	#N/A	37.3911	76890	SMTZ23_100010201	SMTZ23_10001020.1	5	757	752	649738078	649633067	30.2	Archaea;Euryarchaeota;Methanobacteria;Methanobacteriales;Methanothermaceae;Methanothermus;fervidus;Methanothermus fervidus V24S, DSM 2088	Peptidase family M50	pfam02163	NA	NA	pfam02163	NA	NA	NA	SMTZ	FALSE	TRUE	Archaea	Euryarchaeota	Methanobacteria	Methanobacteriales	Methanothermaceae	Methanothermus	fervidus	Methanothermus fervidus V24S, DSM 2088
SMTZ23_10001190	WORSMTZ_1189	#N/A	31.7414	36810	SMTZ23_1000119018	SMTZ23_10001190.61	14136	14912	776	649738078	649633067	30.9	Archaea;Euryarchaeota;Methanobacteria;Methanobacteriales;Methanothermaceae;Methanothermus;fervidus;Methanothermus fervidus V24S, DSM 2088	Peptidase family M50	pfam02163	COG2194	15.04	pfam02163	NA	NA	NA	SMTZ	FALSE	TRUE	Archaea	Euryarchaeota	Methanobacteria	Methanobacteriales	Methanothermaceae	Methanothermus	fervidus	Methanothermus fervidus V24S, DSM 2088
SMTZ23_10000085	WORSMTZ_84	#N/A	35.8116	164282	SMTZ23_10000085148	SMTZ23_10000085.549	115328	116248	920	649738675	649633067	44.1	Archaea;Euryarchaeota;Methanobacteria;Methanobacteriales;Methanothermaceae;Methanothermus;fervidus;Methanothermus fervidus V24S, DSM 2088	Methionine aminopeptidase	COG0024	COG0024	29.65	pfam00557	KO:K01265	44.1	EC:3.4.11.18	SMTZ	TRUE	TRUE	Archaea	Euryarchaeota	Methanobacteria	Methanobacteriales	Methanothermaceae	Methanothermus	fervidus	Methanothermus fervidus V24S, DSM 2088
SMTZ23_10001557	WORSMTZ_1556	#N/A	43.2647	102171	SMTZ23_1000155772	SMTZ23_10001557.243	64934	65836	902	649738675	649633067	44	Archaea;Euryarchaeota;Methanobacteria;Methanobacteriales;Methanothermaceae;Methanothermus;fervidus;Methanothermus fervidus V24S, DSM 2088	Methionine aminopeptidase	COG0024	COG0024	35.37	pfam00557	KO:K01265	44	EC:3.4.11.18	SMTZ	TRUE	TRUE	Archaea	Euryarchaeota	Methanobacteria	Methanobacteriales	Methanothermaceae	Methanothermus	fervidus	Methanothermus fervidus V24S, DSM 2088
SMTZ23_10065694	WORSMTZ_86341	#N/A	48.1472	7853	SMTZ23_100656942	SMTZ23_10065694.5	144	1046	902	649738675	649633067	42.2	Archaea;Euryarchaeota;Methanobacteria;Methanobacteriales;Methanothermaceae;Methanothermus;fervidus;Methanothermus fervidus V24S, DSM 2088	Methionine aminopeptidase	COG0024	COG0024	37.8	pfam00557	KO:K01265	42.2	EC:3.4.11.18	SMTZ	TRUE	TRUE	Archaea	Euryarchaeota	Methanobacteria	Methanobacteriales	Methanothermaceae	Methanothermus	fervidus	Methanothermus fervidus V24S, DSM 2088
SMTZ23_10030889	WORSMTZ_30888	#N/A	45.2114	7403	SMTZ23_100308893	SMTZ23_10030889.7	1769	2671	902	649738675	649633067	43.1	Archaea;Euryarchaeota;Methanobacteria;Methanobacteriales;Methanothermaceae;Methanothermus;fervidus;Methanothermus fervidus V24S, DSM 2088	Methionine aminopeptidase	COG0024	COG0024	38.24	pfam00557	KO:K01265	43.1	EC:3.4.11.18	SMTZ	TRUE	TRUE	Archaea	Euryarchaeota	Methanobacteria	Methanobacteriales	Methanothermaceae	Methanothermus	fervidus	Methanothermus fervidus V24S, DSM 2088
SMTZ23_10031868	WORSMTZ_31867	#N/A	44.5056	7271	SMTZ23_100318686	SMTZ23_10031868.19	5088	5999	911	649738675	649633067	44.8	Archaea;Euryarchaeota;Methanobacteria;Methanobacteriales;Methanothermaceae;Methanothermus;fervidus;Methanothermus fervidus V24S, DSM 2088	Methionine aminopeptidase	COG0024	COG0024	34.43	pfam00557	KO:K01265	44.8	EC:3.4.11.18	SMTZ	TRUE	TRUE	Archaea	Euryarchaeota	Methanobacteria	Methanobacteriales	Methanothermaceae	Methanothermus	fervidus	Methanothermus fervidus V24S, DSM 2088
SMTZ23_10066939	WORSMTZ_95285	#N/A	46.8457	6927	SMTZ23_100669395	SMTZ23_10066939.16	3828	4730	902	649738675	649633067	45	Archaea;Euryarchaeota;Methanobacteria;Methanobacteriales;Methanothermaceae;Methanothermus;fervidus;Methanothermus fervidus V24S, DSM 2088	Methionine aminopeptidase	COG0024	COG0024	38.54	pfam00557	KO:K01265	45	EC:3.4.11.18	SMTZ	TRUE	TRUE	Archaea	Euryarchaeota	Methanobacteria	Methanobacteriales	Methanothermaceae	Methanothermus	fervidus	Methanothermus fervidus V24S, DSM 2088
SMTZ23_10040878	WORSMTZ_40877	#N/A	47.7688	6297	SMTZ23_1004087812	SMTZ23_10040878.32	5779	6297	518	649738675	649633067	45.3	Archaea;Euryarchaeota;Methanobacteria;Methanobacteriales;Methanothermaceae;Methanothermus;fervidus;Methanothermus fervidus V24S, DSM 2088	Methionine aminopeptidase	COG0024	COG0024	36.36	pfam00557	KO:K01265	45.3	EC:3.4.11.18	SMTZ	TRUE	TRUE	Archaea	Euryarchaeota	Methanobacteria	Methanobacteriales	Methanothermaceae	Methanothermus	fervidus	Methanothermus fervidus V24S, DSM 2088
WOR52_10003742	WOR1_52_54_895	70-1	42.5915	65283	WOR52_1000374247	WOR52_10003742.143	34930	35556	626	649737666	649633067	33.3	Archaea;Euryarchaeota;Methanobacteria;Methanobacteriales;Methanothermaceae;Methanothermus;fervidus;Methanothermus fervidus V24S, DSM 2088	Peptidase S24-like	pfam00717	NA	NA	pfam00717	NA	NA	NA	MRZ	FALSE	TRUE	Archaea	Euryarchaeota	Methanobacteria	Methanobacteriales	Methanothermaceae	Methanothermus	fervidus	Methanothermus fervidus V24S, DSM 2088
WOR52_10036858	WOR1_52_54_37302	#N/A	45.7204	6975	WOR52_100368584	WOR52_10036858.11	2352	2858	506	649737666	649633067	35	Archaea;Euryarchaeota;Methanobacteria;Methanobacteriales;Methanothermaceae;Methanothermus;fervidus;Methanothermus fervidus V24S, DSM 2088	Peptidase S24-like	pfam00717	NA	NA	pfam00717	NA	NA	NA	MRZ	FALSE	TRUE	Archaea	Euryarchaeota	Methanobacteria	Methanobacteriales	Methanothermaceae	Methanothermus	fervidus	Methanothermus fervidus V24S, DSM 2088
WOR52_10004682	WOR1_52_54_1954	#N/A	41.2173	20586	WOR52_1000468210	WOR52_10004682.34	6060	6965	905	649738675	649633067	42.8	Archaea;Euryarchaeota;Methanobacteria;Methanobacteriales;Methanothermaceae;Methanothermus;fervidus;Methanothermus fervidus V24S, DSM 2088	Methionine aminopeptidase	COG0024	COG0024	42.86	pfam00557	KO:K01265	42.8	EC:3.4.11.18	MRZ	TRUE	TRUE	Archaea	Euryarchaeota	Methanobacteria	Methanobacteriales	Methanothermaceae	Methanothermus	fervidus	Methanothermus fervidus V24S, DSM 2088
WOR52_10001415	16776	#N/A	44.6743	11069	WOR52_1000141511	WOR52_10001415.32	8320	9222	902	649738675	649633067	44	Archaea;Euryarchaeota;Methanobacteria;Methanobacteriales;Methanothermaceae;Methanothermus;fervidus;Methanothermus fervidus V24S, DSM 2088	Methionine aminopeptidase	COG0024	COG0024	42.86	pfam00557	KO:K01265	44	EC:3.4.11.18	MRZ	TRUE	TRUE	Archaea	Euryarchaeota	Methanobacteria	Methanobacteriales	Methanothermaceae	Methanothermus	fervidus	Methanothermus fervidus V24S, DSM 2088
WOR52_10028613	WOR1_52_54_27433	#N/A	32.8941	5767	WOR52_100286132	WOR52_10028613.6	402	1307	905	649738675	649633067	44.4	Archaea;Euryarchaeota;Methanobacteria;Methanobacteriales;Methanothermaceae;Methanothermus;fervidus;Methanothermus fervidus V24S, DSM 2088	Methionine aminopeptidase	COG0024	COG0024	46.43	pfam00557	KO:K01265	44.4	EC:3.4.11.18	MRZ	TRUE	TRUE	Archaea	Euryarchaeota	Methanobacteria	Methanobacteriales	Methanothermaceae	Methanothermus	fervidus	Methanothermus fervidus V24S, DSM 2088
WOR8_10031779	WOR_8-12_39684	SG8-27	45.3549	5931	WOR8_100317792	WOR8_10031779.5	792	1697	905	646777792	646564547	44	Archaea;Euryarchaeota;Methanococci;Methanococcales;Methanocaldococcaceae;Methanocaldococcus;infernus;Methanocaldococcus infernus ME	Methionine aminopeptidase	COG0024	COG0024	34.8	pfam00557	KO:K01265	44	EC:3.4.11.18	SRZ	TRUE	TRUE	Archaea	Euryarchaeota	Methanococci	Methanococcales	Methanocaldococcaceae	Methanocaldococcus	infernus	Methanocaldococcus infernus ME
SMTZ23_10000760	WORSMTZ_759	#N/A	29.0577	44952	SMTZ23_1000076030	SMTZ23_10000760.104	26951	27727	776	646777064	646564547	31	Archaea;Euryarchaeota;Methanococci;Methanococcales;Methanocaldococcaceae;Methanocaldococcus;infernus;Methanocaldococcus infernus ME	Peptidase family M50	pfam02163	NA	NA	pfam02163	NA	NA	NA	SMTZ	FALSE	TRUE	Archaea	Euryarchaeota	Methanococci	Methanococcales	Methanocaldococcaceae	Methanocaldococcus	infernus	Methanocaldococcus infernus ME
WOR8_10018179	WOR_8-12_17636	SG8-5	59.8326	6692	WOR8_100181791	WOR8_10018179.1	1	840	839	646622904	646564548	47.9	Archaea;Euryarchaeota;Methanococci;Methanococcales;Methanocaldococcaceae;Methanocaldococcus;sp.;Methanocaldococcus sp. FS406-22	Methionine aminopeptidase	COG0024	COG0024	44.83	pfam00557	KO:K01265	47.9	EC:3.4.11.18	SRZ	TRUE	TRUE	Archaea	Euryarchaeota	Methanococci	Methanococcales	Methanocaldococcaceae	Methanocaldococcus	sp.	Methanocaldococcus sp. FS406-22
SMTZ23_10024165	WORSMTZ_24164	#N/A	34.6105	8717	SMTZ23_100241656	SMTZ23_10024165.19	7378	8280	902	646622904	646564548	49.5	Archaea;Euryarchaeota;Methanococci;Methanococcales;Methanocaldococcaceae;Methanocaldococcus;sp.;Methanocaldococcus sp. FS406-22	Methionine aminopeptidase	COG0024	COG0024	40.76	pfam00557	KO:K01265	49.5	EC:3.4.11.18	SMTZ	TRUE	TRUE	Archaea	Euryarchaeota	Methanococci	Methanococcales	Methanocaldococcaceae	Methanocaldococcus	sp.	Methanocaldococcus sp. FS406-22
SMTZ23_10053147	WORSMTZ_53146	#N/A	39.1425	5388	SMTZ23_100531478	SMTZ23_10053147.20	5020	5388	368	646622904	646564548	49.1	Archaea;Euryarchaeota;Methanococci;Methanococcales;Methanocaldococcaceae;Methanocaldococcus;sp.;Methanocaldococcus sp. FS406-22	Methionine aminopeptidase	COG0024	COG0024	34.65	pfam00557	KO:K01265	49.1	EC:3.4.11.18	SMTZ	TRUE	TRUE	Archaea	Euryarchaeota	Methanococci	Methanococcales	Methanocaldococcaceae	Methanocaldococcus	sp.	Methanocaldococcus sp. FS406-22
WOR52_10003599	WOR1_52_54_723	#N/A	50.8919	31056	WOR52_1000359929	WOR52_10003599.89	26853	27752	899	646622904	646564548	45.6	Archaea;Euryarchaeota;Methanococci;Methanococcales;Methanocaldococcaceae;Methanocaldococcus;sp.;Methanocaldococcus sp. FS406-22	Methionine aminopeptidase	COG0024	COG0024	39.29	pfam00557	KO:K01265	45.6	EC:3.4.11.18	MRZ	TRUE	TRUE	Archaea	Euryarchaeota	Methanococci	Methanococcales	Methanocaldococcaceae	Methanocaldococcus	sp.	Methanocaldococcus sp. FS406-22
SMTZ23_10000291	WORSMTZ_290	#N/A	31.0123	66235	SMTZ23_1000029147	SMTZ23_10000291.167	48544	49509	965	2517129496	2517093008	39.5	Archaea;Euryarchaeota;Methanococci;Methanococcales;Methanocaldococcaceae;Methanocaldococcus;villosus;Methanocaldococcus villosus KIN24-T80	Methionine aminopeptidase	COG0024	COG0024	32	pfam00557	KO:K01265	39.4	EC:3.4.11.18	SMTZ	TRUE	TRUE	Archaea	Euryarchaeota	Methanococci	Methanococcales	Methanocaldococcaceae	Methanocaldococcus	villosus	Methanocaldococcus villosus KIN24-T80
SMTZ23_10011783	WORSMTZ_11782	#N/A	29.9681	12540	SMTZ23_100117831	SMTZ23_10011783.1	3	209	206	646367380	646311944	50	Archaea;Euryarchaeota;Methanococci;Methanococcales;Methanocaldococcaceae;Methanocaldococcus;vulcanius;Methanocaldococcus vulcanius M7, DSM 12094	Methionine aminopeptidase	COG0024	COG0024	35.62	pfam00557	KO:K01265	50	EC:3.4.11.18	SMTZ	TRUE	TRUE	Archaea	Euryarchaeota	Methanococci	Methanococcales	Methanocaldococcaceae	Methanocaldococcus	vulcanius	Methanocaldococcus vulcanius M7, DSM 12094
SMTZ23_10043966	WORSMTZ_43965	#N/A	27.6663	6029	SMTZ23_100439665	SMTZ23_10043966.16	3914	4891	977	646367380	646311944	39.4	Archaea;Euryarchaeota;Methanococci;Methanococcales;Methanocaldococcaceae;Methanocaldococcus;vulcanius;Methanocaldococcus vulcanius M7, DSM 12094	Methionine aminopeptidase	COG0024	COG0024	27.95	pfam00557	KO:K01265	39.4	EC:3.4.11.18	SMTZ	TRUE	TRUE	Archaea	Euryarchaeota	Methanococci	Methanococcales	Methanocaldococcaceae	Methanocaldococcus	vulcanius	Methanocaldococcus vulcanius M7, DSM 12094
SMTZ23_10027750	WORSMTZ_27749	#N/A	32.805	12870	SMTZ23_1002775017	SMTZ23_10027750.57	12200	12868	668	2506713302	2506520039	49.8	Archaea;Euryarchaeota;Methanococci;Methanococcales;Methanocaldococcaceae;Methanotorris;formicicus;Methanotorris formicicus Mc-S-70	Methionine aminopeptidase	COG0024	COG0024	39.29	pfam00557	KO:K01265	46.8	EC:3.4.11.18	SMTZ	TRUE	TRUE	Archaea	Euryarchaeota	Methanococci	Methanococcales	Methanocaldococcaceae	Methanotorris	formicicus	Methanotorris formicicus Mc-S-70
SMTZ23_10020796	WORSMTZ_20795	#N/A	29.2404	9268	SMTZ23_100207969	SMTZ23_10020796.32	7693	8592	899	2506713302	2506520039	48.3	Archaea;Euryarchaeota;Methanococci;Methanococcales;Methanocaldococcaceae;Methanotorris;formicicus;Methanotorris formicicus Mc-S-70	Methionine aminopeptidase	COG0024	COG0024	39.53	pfam00557	KO:K01265	46.5	EC:3.4.11.18	SMTZ	TRUE	TRUE	Archaea	Euryarchaeota	Methanococci	Methanococcales	Methanocaldococcaceae	Methanotorris	formicicus	Methanotorris formicicus Mc-S-70
SMTZ23_10053579	WORSMTZ_53578	#N/A	29.6213	5361	SMTZ23_100535793	SMTZ23_10053579.9	1615	2514	899	2506713302	2506520039	48.2	Archaea;Euryarchaeota;Methanococci;Methanococcales;Methanocaldococcaceae;Methanotorris;formicicus;Methanotorris formicicus Mc-S-70	Methionine aminopeptidase	COG0024	COG0024	40.38	pfam00557	KO:K01265	47.2	EC:3.4.11.18	SMTZ	TRUE	TRUE	Archaea	Euryarchaeota	Methanococci	Methanococcales	Methanocaldococcaceae	Methanotorris	formicicus	Methanotorris formicicus Mc-S-70
WOR8_10004119	WOR_8-12_4118	0	46.6206	14189	WOR8_100041197	WOR8_10004119.22	9618	12785	3167	650857143	650716056	30.1	Archaea;Euryarchaeota;Methanococci;Methanococcales;Methanocaldococcaceae;Methanotorris;igneus;Methanotorris igneus Kol5, DSM 5666	Peptidase family C25	pfam01364	NA	NA	pfam13709	NA	NA	NA	SRZ	FALSE	TRUE	Archaea	Euryarchaeota	Methanococci	Methanococcales	Methanocaldococcaceae	Methanotorris	igneus	Methanotorris igneus Kol5, DSM 5666
WOR8_10004970	WOR_8-12_4969	0	33.9426	12857	WOR8_100049702	WOR8_10004970.5	967	2844	1877	650857143	650716056	30.4	Archaea;Euryarchaeota;Methanococci;Methanococcales;Methanocaldococcaceae;Methanotorris;igneus;Methanotorris igneus Kol5, DSM 5666	Peptidase family C25	pfam01364	COG3832	24.39	pfam00801	NA	NA	NA	SRZ	FALSE	TRUE	Archaea	Euryarchaeota	Methanococci	Methanococcales	Methanocaldococcaceae	Methanotorris	igneus	Methanotorris igneus Kol5, DSM 5666
WOR8_10007234	WOR_8-12_7233	0	34.4403	10569	WOR8_100072345	WOR8_10007234.16	6431	8950	2519	650857143	650716056	25.2	Archaea;Euryarchaeota;Methanococci;Methanococcales;Methanocaldococcaceae;Methanotorris;igneus;Methanotorris igneus Kol5, DSM 5666	Peptidase family C25	pfam01364	COG4733	20.95	pfam13754	NA	NA	NA	SRZ	FALSE	TRUE	Archaea	Euryarchaeota	Methanococci	Methanococcales	Methanocaldococcaceae	Methanotorris	igneus	Methanotorris igneus Kol5, DSM 5666
SMTZ23_10061054	WORSMTZ_63400	41	59.0178	5783	SMTZ23_1006105410	SMTZ23_10061054.31	4683	5573	890	650857387	650716056	45.5	Archaea;Euryarchaeota;Methanococci;Methanococcales;Methanocaldococcaceae;Methanotorris;igneus;Methanotorris igneus Kol5, DSM 5666	Methionine aminopeptidase	COG0024	COG0024	30.49	pfam00557	KO:K01265	45.5	EC:3.4.11.18	SMTZ	TRUE	TRUE	Archaea	Euryarchaeota	Methanococci	Methanococcales	Methanocaldococcaceae	Methanotorris	igneus	Methanotorris igneus Kol5, DSM 5666
SMTZ23_10056446	WORSMTZ_56445	41	58.3911	5196	SMTZ23_100564463	SMTZ23_10056446.8	1302	2192	890	650857387	650716056	44.8	Archaea;Euryarchaeota;Methanococci;Methanococcales;Methanocaldococcaceae;Methanotorris;igneus;Methanotorris igneus Kol5, DSM 5666	Methionine aminopeptidase	COG0024	COG0024	31.15	pfam00557	KO:K01265	44.8	EC:3.4.11.18	SMTZ	TRUE	TRUE	Archaea	Euryarchaeota	Methanococci	Methanococcales	Methanocaldococcaceae	Methanotorris	igneus	Methanotorris igneus Kol5, DSM 5666
SMTZ23_10000013	WORSMTZ_12	42	46.2063	339863	SMTZ23_1000001398	SMTZ23_10000013.318	113188	116355	3167	650857143	650716056	30.1	Archaea;Euryarchaeota;Methanococci;Methanococcales;Methanocaldococcaceae;Methanotorris;igneus;Methanotorris igneus Kol5, DSM 5666	Peptidase family C25	pfam01364	NA	NA	pfam01364	NA	NA	NA	SMTZ	FALSE	TRUE	Archaea	Euryarchaeota	Methanococci	Methanococcales	Methanocaldococcaceae	Methanotorris	igneus	Methanotorris igneus Kol5, DSM 5666
SMTZ23_10006007	WORSMTZ_6006	60	47.0009	24491	SMTZ23_100060075	SMTZ23_10006007.15	6168	8303	2135	650857143	650716056	28.3	Archaea;Euryarchaeota;Methanococci;Methanococcales;Methanocaldococcaceae;Methanotorris;igneus;Methanotorris igneus Kol5, DSM 5666	Peptidase family C25	pfam01364	NA	NA	pfam01364	NA	NA	NA	SMTZ	FALSE	TRUE	Archaea	Euryarchaeota	Methanococci	Methanococcales	Methanocaldococcaceae	Methanotorris	igneus	Methanotorris igneus Kol5, DSM 5666
SMTZ23_10008022	WORSMTZ_8021	82	33.5903	15180	SMTZ23_1000802211	SMTZ23_10008022.39	9802	11580	1778	650857143	650716056	34.4	Archaea;Euryarchaeota;Methanococci;Methanococcales;Methanocaldococcaceae;Methanotorris;igneus;Methanotorris igneus Kol5, DSM 5666	Peptidase family C25	pfam01364	NA	NA	pfam01364	NA	NA	NA	SMTZ	FALSE	TRUE	Archaea	Euryarchaeota	Methanococci	Methanococcales	Methanocaldococcaceae	Methanotorris	igneus	Methanotorris igneus Kol5, DSM 5666
SMTZ23_10002907	WORSMTZ_2906	73-3	46.2041	24632	SMTZ23_100029072	SMTZ23_10002907.5	4321	6507	2186	650857143	650716056	31	Archaea;Euryarchaeota;Methanococci;Methanococcales;Methanocaldococcaceae;Methanotorris;igneus;Methanotorris igneus Kol5, DSM 5666	Peptidase family C25	pfam01364	NA	NA	pfam01364	NA	NA	NA	SMTZ	FALSE	TRUE	Archaea	Euryarchaeota	Methanococci	Methanococcales	Methanocaldococcaceae	Methanotorris	igneus	Methanotorris igneus Kol5, DSM 5666
SMTZ23_10002907	WORSMTZ_2906	73-3	46.2041	24632	SMTZ23_100029074	SMTZ23_10002907.13	7852	10056	2204	650857143	650716056	29.7	Archaea;Euryarchaeota;Methanococci;Methanococcales;Methanocaldococcaceae;Methanotorris;igneus;Methanotorris igneus Kol5, DSM 5666	Peptidase family C25	pfam01364	NA	NA	pfam01364	NA	NA	NA	SMTZ	FALSE	TRUE	Archaea	Euryarchaeota	Methanococci	Methanococcales	Methanocaldococcaceae	Methanotorris	igneus	Methanotorris igneus Kol5, DSM 5666
SMTZ23_10000345	WORSMTZ_344	#N/A	37.8526	91682	SMTZ23_1000034533	SMTZ23_10000345.100	37937	40081	2144	650857143	650716056	26.4	Archaea;Euryarchaeota;Methanococci;Methanococcales;Methanocaldococcaceae;Methanotorris;igneus;Methanotorris igneus Kol5, DSM 5666	Peptidase family C25	pfam01364	NA	NA	pfam01364	NA	NA	NA	SMTZ	FALSE	TRUE	Archaea	Euryarchaeota	Methanococci	Methanococcales	Methanocaldococcaceae	Methanotorris	igneus	Methanotorris igneus Kol5, DSM 5666
SMTZ23_10001282	WORSMTZ_1281	#N/A	42.8759	67201	SMTZ23_1000128226	SMTZ23_10001282.88	31784	33919	2135	650857143	650716056	28.5	Archaea;Euryarchaeota;Methanococci;Methanococcales;Methanocaldococcaceae;Methanotorris;igneus;Methanotorris igneus Kol5, DSM 5666	Peptidase family C25	pfam01364	NA	NA	pfam01364	NA	NA	NA	SMTZ	FALSE	TRUE	Archaea	Euryarchaeota	Methanococci	Methanococcales	Methanocaldococcaceae	Methanotorris	igneus	Methanotorris igneus Kol5, DSM 5666
SMTZ23_10005644	WORSMTZ_5643	#N/A	30.2582	45852	SMTZ23_1000564426	SMTZ23_10005644.91	23516	26101	2585	650857143	650716056	32.8	Archaea;Euryarchaeota;Methanococci;Methanococcales;Methanocaldococcaceae;Methanotorris;igneus;Methanotorris igneus Kol5, DSM 5666	Peptidase family C25	pfam01364	NA	NA	pfam01364	NA	NA	NA	SMTZ	FALSE	TRUE	Archaea	Euryarchaeota	Methanococci	Methanococcales	Methanocaldococcaceae	Methanotorris	igneus	Methanotorris igneus Kol5, DSM 5666
SMTZ23_10000842	WORSMTZ_841	#N/A	33.2464	42922	SMTZ23_1000084225	SMTZ23_10000842.85	24359	26887	2528	650857143	650716056	25	Archaea;Euryarchaeota;Methanococci;Methanococcales;Methanocaldococcaceae;Methanotorris;igneus;Methanotorris igneus Kol5, DSM 5666	Peptidase family C25	pfam01364	COG4733	25	pfam01364	NA	NA	NA	SMTZ	FALSE	TRUE	Archaea	Euryarchaeota	Methanococci	Methanococcales	Methanocaldococcaceae	Methanotorris	igneus	Methanotorris igneus Kol5, DSM 5666
SMTZ23_10001382	WORSMTZ_1381	#N/A	29.3766	37775	SMTZ23_1000138221	SMTZ23_10001382.74	23433	26408	2975	650857143	650716056	35.4	Archaea;Euryarchaeota;Methanococci;Methanococcales;Methanocaldococcaceae;Methanotorris;igneus;Methanotorris igneus Kol5, DSM 5666	Peptidase family C25	pfam01364	COG2982	15.24	pfam01364	NA	NA	NA	SMTZ	FALSE	TRUE	Archaea	Euryarchaeota	Methanococci	Methanococcales	Methanocaldococcaceae	Methanotorris	igneus	Methanotorris igneus Kol5, DSM 5666
SMTZ23_10001311	WORSMTZ_1310	#N/A	30.1736	35193	SMTZ23_1000131117	SMTZ23_10001311.63	20585	22462	1877	650857143	650716056	35.5	Archaea;Euryarchaeota;Methanococci;Methanococcales;Methanocaldococcaceae;Methanotorris;igneus;Methanotorris igneus Kol5, DSM 5666	Peptidase family C25	pfam01364	NA	NA	pfam01364	NA	NA	NA	SMTZ	FALSE	TRUE	Archaea	Euryarchaeota	Methanococci	Methanococcales	Methanocaldococcaceae	Methanotorris	igneus	Methanotorris igneus Kol5, DSM 5666
SMTZ23_10004005	WORSMTZ_4004	#N/A	51.9239	24923	SMTZ23_100040051	SMTZ23_10004005.1	2	3145	3143	650857143	650716056	29.4	Archaea;Euryarchaeota;Methanococci;Methanococcales;Methanocaldococcaceae;Methanotorris;igneus;Methanotorris igneus Kol5, DSM 5666	Peptidase family C25	pfam01364	COG1803	33.8	pfam01364	NA	NA	NA	SMTZ	FALSE	TRUE	Archaea	Euryarchaeota	Methanococci	Methanococcales	Methanocaldococcaceae	Methanotorris	igneus	Methanotorris igneus Kol5, DSM 5666
SMTZ23_10004644	WORSMTZ_4643	#N/A	30.67	19837	SMTZ23_1000464427	SMTZ23_10004644.84	14253	16499	2246	650857143	650716056	25.8	Archaea;Euryarchaeota;Methanococci;Methanococcales;Methanocaldococcaceae;Methanotorris;igneus;Methanotorris igneus Kol5, DSM 5666	Peptidase family C25	pfam01364	NA	NA	pfam01364	NA	NA	NA	SMTZ	FALSE	TRUE	Archaea	Euryarchaeota	Methanococci	Methanococcales	Methanocaldococcaceae	Methanotorris	igneus	Methanotorris igneus Kol5, DSM 5666
SMTZ23_10012312	WORSMTZ_12311	#N/A	31.6891	19502	SMTZ23_1001231221	SMTZ23_10012312.73	17658	19502	1844	650857143	650716056	34.9	Archaea;Euryarchaeota;Methanococci;Methanococcales;Methanocaldococcaceae;Methanotorris;igneus;Methanotorris igneus Kol5, DSM 5666	Peptidase family C25	pfam01364	NA	NA	pfam01364	NA	NA	NA	SMTZ	FALSE	TRUE	Archaea	Euryarchaeota	Methanococci	Methanococcales	Methanocaldococcaceae	Methanotorris	igneus	Methanotorris igneus Kol5, DSM 5666
SMTZ23_10007977	WORSMTZ_7976	#N/A	33.1691	15225	SMTZ23_100079777	SMTZ23_10007977.23	7207	9672	2465	650857143	650716056	26.4	Archaea;Euryarchaeota;Methanococci;Methanococcales;Methanocaldococcaceae;Methanotorris;igneus;Methanotorris igneus Kol5, DSM 5666	Peptidase family C25	pfam01364	NA	NA	pfam01364	NA	NA	NA	SMTZ	FALSE	TRUE	Archaea	Euryarchaeota	Methanococci	Methanococcales	Methanocaldococcaceae	Methanotorris	igneus	Methanotorris igneus Kol5, DSM 5666
SMTZ23_10045289	WORSMTZ_45288	#N/A	51.9124	15060	SMTZ23_1004528911	SMTZ23_10045289.33	11040	14180	3140	650857143	650716056	35.7	Archaea;Euryarchaeota;Methanococci;Methanococcales;Methanocaldococcaceae;Methanotorris;igneus;Methanotorris igneus Kol5, DSM 5666	Peptidase family C25	pfam01364	COG1843	27.27	pfam01364	NA	NA	NA	SMTZ	FALSE	TRUE	Archaea	Euryarchaeota	Methanococci	Methanococcales	Methanocaldococcaceae	Methanotorris	igneus	Methanotorris igneus Kol5, DSM 5666
SMTZ23_10020712	WORSMTZ_20711	#N/A	29.2889	14654	SMTZ23_1002071217	SMTZ23_10020712.61	12407	14566	2159	650857143	650716056	24.2	Archaea;Euryarchaeota;Methanococci;Methanococcales;Methanocaldococcaceae;Methanotorris;igneus;Methanotorris igneus Kol5, DSM 5666	Peptidase family C25	pfam01364	COG1148	48.15	pfam01364	NA	NA	NA	SMTZ	FALSE	TRUE	Archaea	Euryarchaeota	Methanococci	Methanococcales	Methanocaldococcaceae	Methanotorris	igneus	Methanotorris igneus Kol5, DSM 5666
SMTZ23_10009678	WORSMTZ_9677	#N/A	30.7509	13876	SMTZ23_100096786	SMTZ23_10009678.18	4632	6509	1877	650857143	650716056	33.8	Archaea;Euryarchaeota;Methanococci;Methanococcales;Methanocaldococcaceae;Methanotorris;igneus;Methanotorris igneus Kol5, DSM 5666	Peptidase family C25	pfam01364	NA	NA	pfam01364	NA	NA	NA	SMTZ	FALSE	TRUE	Archaea	Euryarchaeota	Methanococci	Methanococcales	Methanocaldococcaceae	Methanotorris	igneus	Methanotorris igneus Kol5, DSM 5666
SMTZ23_10012523	WORSMTZ_12522	#N/A	32.0195	12330	SMTZ23_1001252310	SMTZ23_10012523.37	10046	11926	1880	650857143	650716056	30.7	Archaea;Euryarchaeota;Methanococci;Methanococcales;Methanocaldococcaceae;Methanotorris;igneus;Methanotorris igneus Kol5, DSM 5666	Peptidase family C25	pfam01364	NA	NA	pfam01364	NA	NA	NA	SMTZ	FALSE	TRUE	Archaea	Euryarchaeota	Methanococci	Methanococcales	Methanocaldococcaceae	Methanotorris	igneus	Methanotorris igneus Kol5, DSM 5666
SMTZ23_10014440	WORSMTZ_14439	#N/A	32.3402	11277	SMTZ23_100144408	SMTZ23_10014440.27	5157	6890	1733	650857143	650716056	32.2	Archaea;Euryarchaeota;Methanococci;Methanococcales;Methanocaldococcaceae;Methanotorris;igneus;Methanotorris igneus Kol5, DSM 5666	Peptidase family C25	pfam01364	NA	NA	pfam01364	NA	NA	NA	SMTZ	FALSE	TRUE	Archaea	Euryarchaeota	Methanococci	Methanococcales	Methanocaldococcaceae	Methanotorris	igneus	Methanotorris igneus Kol5, DSM 5666
SMTZ23_10036274	WORSMTZ_36273	#N/A	46.773	10846	SMTZ23_100362742	SMTZ23_10036274.3	193	2307	2114	650857143	650716056	29.7	Archaea;Euryarchaeota;Methanococci;Methanococcales;Methanocaldococcaceae;Methanotorris;igneus;Methanotorris igneus Kol5, DSM 5666	Peptidase family C25	pfam01364	NA	NA	pfam01364	NA	NA	NA	SMTZ	FALSE	TRUE	Archaea	Euryarchaeota	Methanococci	Methanococcales	Methanocaldococcaceae	Methanotorris	igneus	Methanotorris igneus Kol5, DSM 5666
SMTZ23_10028623	WORSMTZ_28622	#N/A	30.5931	10437	SMTZ23_1002862312	SMTZ23_10028623.40	8175	10025	1850	650857143	650716056	34.7	Archaea;Euryarchaeota;Methanococci;Methanococcales;Methanocaldococcaceae;Methanotorris;igneus;Methanotorris igneus Kol5, DSM 5666	Peptidase family C25	pfam01364	NA	NA	pfam01364	NA	NA	NA	SMTZ	FALSE	TRUE	Archaea	Euryarchaeota	Methanococci	Methanococcales	Methanocaldococcaceae	Methanotorris	igneus	Methanotorris igneus Kol5, DSM 5666
SMTZ23_10021023	WORSMTZ_21022	#N/A	32.0188	10422	SMTZ23_100210234	SMTZ23_10021023.10	1767	4109	2342	650857143	650716056	30.4	Archaea;Euryarchaeota;Methanococci;Methanococcales;Methanocaldococcaceae;Methanotorris;igneus;Methanotorris igneus Kol5, DSM 5666	Peptidase family C25	pfam01364	NA	NA	pfam01364	NA	NA	NA	SMTZ	FALSE	TRUE	Archaea	Euryarchaeota	Methanococci	Methanococcales	Methanocaldococcaceae	Methanotorris	igneus	Methanotorris igneus Kol5, DSM 5666
SMTZ23_10021667	WORSMTZ_21666	#N/A	32.202	10018	SMTZ23_100216675	SMTZ23_10021667.13	3206	5797	2591	650857143	650716056	34.7	Archaea;Euryarchaeota;Methanococci;Methanococcales;Methanocaldococcaceae;Methanotorris;igneus;Methanotorris igneus Kol5, DSM 5666	Peptidase family C25	pfam01364	NA	NA	pfam01364	NA	NA	NA	SMTZ	FALSE	TRUE	Archaea	Euryarchaeota	Methanococci	Methanococcales	Methanocaldococcaceae	Methanotorris	igneus	Methanotorris igneus Kol5, DSM 5666
SMTZ23_10021453	WORSMTZ_21452	#N/A	49.6761	9109	SMTZ23_100214531	SMTZ23_10021453.1	3	2078	2075	650857143	650716056	29.4	Archaea;Euryarchaeota;Methanococci;Methanococcales;Methanocaldococcaceae;Methanotorris;igneus;Methanotorris igneus Kol5, DSM 5666	Peptidase family C25	pfam01364	NA	NA	pfam01364	NA	NA	NA	SMTZ	FALSE	TRUE	Archaea	Euryarchaeota	Methanococci	Methanococcales	Methanocaldococcaceae	Methanotorris	igneus	Methanotorris igneus Kol5, DSM 5666
SMTZ23_10025316	WORSMTZ_25315	#N/A	29.9505	8287	SMTZ23_100253162	SMTZ23_10025316.2	604	2340	1736	650857143	650716056	30.4	Archaea;Euryarchaeota;Methanococci;Methanococcales;Methanocaldococcaceae;Methanotorris;igneus;Methanotorris igneus Kol5, DSM 5666	Peptidase family C25	pfam01364	NA	NA	pfam01364	NA	NA	NA	SMTZ	FALSE	TRUE	Archaea	Euryarchaeota	Methanococci	Methanococcales	Methanocaldococcaceae	Methanotorris	igneus	Methanotorris igneus Kol5, DSM 5666
SMTZ23_10026593	WORSMTZ_26592	#N/A	29.1383	8065	SMTZ23_100265938	SMTZ23_10026593.29	6347	8065	1718	650857143	650716056	34.3	Archaea;Euryarchaeota;Methanococci;Methanococcales;Methanocaldococcaceae;Methanotorris;igneus;Methanotorris igneus Kol5, DSM 5666	Peptidase family C25	pfam01364	NA	NA	pfam01364	NA	NA	NA	SMTZ	FALSE	TRUE	Archaea	Euryarchaeota	Methanococci	Methanococcales	Methanocaldococcaceae	Methanotorris	igneus	Methanotorris igneus Kol5, DSM 5666
SMTZ23_10031436	WORSMTZ_31435	#N/A	31.464	7329	SMTZ23_100314365	SMTZ23_10031436.17	3524	5404	1880	650857143	650716056	34.6	Archaea;Euryarchaeota;Methanococci;Methanococcales;Methanocaldococcaceae;Methanotorris;igneus;Methanotorris igneus Kol5, DSM 5666	Peptidase family C25	pfam01364	NA	NA	pfam01364	NA	NA	NA	SMTZ	FALSE	TRUE	Archaea	Euryarchaeota	Methanococci	Methanococcales	Methanocaldococcaceae	Methanotorris	igneus	Methanotorris igneus Kol5, DSM 5666
SMTZ23_10034393	WORSMTZ_34392	#N/A	31.4064	6954	SMTZ23_100343931	SMTZ23_10034393.1	2	1639	1637	650857143	650716056	32.6	Archaea;Euryarchaeota;Methanococci;Methanococcales;Methanocaldococcaceae;Methanotorris;igneus;Methanotorris igneus Kol5, DSM 5666	Peptidase family C25	pfam01364	NA	NA	pfam01364	NA	NA	NA	SMTZ	FALSE	TRUE	Archaea	Euryarchaeota	Methanococci	Methanococcales	Methanocaldococcaceae	Methanotorris	igneus	Methanotorris igneus Kol5, DSM 5666
SMTZ23_10044723	WORSMTZ_44722	#N/A	33.5511	5970	SMTZ23_100447233	SMTZ23_10044723.9	1087	3636	2549	650857143	650716056	27.4	Archaea;Euryarchaeota;Methanococci;Methanococcales;Methanocaldococcaceae;Methanotorris;igneus;Methanotorris igneus Kol5, DSM 5666	Peptidase family C25	pfam01364	NA	NA	pfam01364	NA	NA	NA	SMTZ	FALSE	TRUE	Archaea	Euryarchaeota	Methanococci	Methanococcales	Methanocaldococcaceae	Methanotorris	igneus	Methanotorris igneus Kol5, DSM 5666
SMTZ23_10067444	WORSMTZ_99674	#N/A	46.8613	5926	SMTZ23_100674443	SMTZ23_10067444.8	3632	5239	1607	650857143	650716056	32.6	Archaea;Euryarchaeota;Methanococci;Methanococcales;Methanocaldococcaceae;Methanotorris;igneus;Methanotorris igneus Kol5, DSM 5666	Peptidase family C25	pfam01364	NA	NA	pfam01364	NA	NA	NA	SMTZ	FALSE	TRUE	Archaea	Euryarchaeota	Methanococci	Methanococcales	Methanocaldococcaceae	Methanotorris	igneus	Methanotorris igneus Kol5, DSM 5666
SMTZ23_10055648	WORSMTZ_55647	#N/A	48.1343	5869	SMTZ23_100556484	SMTZ23_10055648.7	3821	5686	1865	650857143	650716056	31.6	Archaea;Euryarchaeota;Methanococci;Methanococcales;Methanocaldococcaceae;Methanotorris;igneus;Methanotorris igneus Kol5, DSM 5666	Peptidase family C25	pfam01364	COG3679	28.85	pfam01364	NA	NA	NA	SMTZ	FALSE	TRUE	Archaea	Euryarchaeota	Methanococci	Methanococcales	Methanocaldococcaceae	Methanotorris	igneus	Methanotorris igneus Kol5, DSM 5666
SMTZ23_10050830	WORSMTZ_50829	#N/A	30.0759	5536	SMTZ23_100508305	SMTZ23_10050830.17	3694	5481	1787	650857143	650716056	49	Archaea;Euryarchaeota;Methanococci;Methanococcales;Methanocaldococcaceae;Methanotorris;igneus;Methanotorris igneus Kol5, DSM 5666	Peptidase family C25	pfam01364	NA	NA	pfam01364	NA	NA	NA	SMTZ	FALSE	TRUE	Archaea	Euryarchaeota	Methanococci	Methanococcales	Methanocaldococcaceae	Methanotorris	igneus	Methanotorris igneus Kol5, DSM 5666
SMTZ23_10053587	WORSMTZ_53586	#N/A	31.2127	5360	SMTZ23_100535874	SMTZ23_10053587.12	1952	3373	1421	650857143	650716056	32.3	Archaea;Euryarchaeota;Methanococci;Methanococcales;Methanocaldococcaceae;Methanotorris;igneus;Methanotorris igneus Kol5, DSM 5666	Peptidase family C25	pfam01364	NA	NA	pfam01364	NA	NA	NA	SMTZ	FALSE	TRUE	Archaea	Euryarchaeota	Methanococci	Methanococcales	Methanocaldococcaceae	Methanotorris	igneus	Methanotorris igneus Kol5, DSM 5666
SMTZ23_10071714	WORSMTZ_181732	#N/A	45.7415	5354	SMTZ23_100717144	SMTZ23_10071714.10	2155	4479	2324	650857143	650716056	32.4	Archaea;Euryarchaeota;Methanococci;Methanococcales;Methanocaldococcaceae;Methanotorris;igneus;Methanotorris igneus Kol5, DSM 5666	Peptidase family C25	pfam01364	NA	NA	pfam01364	NA	NA	NA	SMTZ	FALSE	TRUE	Archaea	Euryarchaeota	Methanococci	Methanococcales	Methanocaldococcaceae	Methanotorris	igneus	Methanotorris igneus Kol5, DSM 5666
SMTZ23_10060581	WORSMTZ_61627	#N/A	31.2691	5248	SMTZ23_100605813	SMTZ23_10060581.9	1074	3428	2354	650857143	650716056	30.1	Archaea;Euryarchaeota;Methanococci;Methanococcales;Methanocaldococcaceae;Methanotorris;igneus;Methanotorris igneus Kol5, DSM 5666	Peptidase family C25	pfam01364	NA	NA	pfam01364	NA	NA	NA	SMTZ	FALSE	TRUE	Archaea	Euryarchaeota	Methanococci	Methanococcales	Methanocaldococcaceae	Methanotorris	igneus	Methanotorris igneus Kol5, DSM 5666
WOR52_10004788	WOR1_52_54_2077	46	30.8647	20214	WOR52_1000478820	WOR52_10004788.73	17144	19069	1925	650857143	650716056	30.6	Archaea;Euryarchaeota;Methanococci;Methanococcales;Methanocaldococcaceae;Methanotorris;igneus;Methanotorris igneus Kol5, DSM 5666	Peptidase family C25	pfam01364	NA	NA	pfam00801	NA	NA	NA	MRZ	FALSE	TRUE	Archaea	Euryarchaeota	Methanococci	Methanococcales	Methanocaldococcaceae	Methanotorris	igneus	Methanotorris igneus Kol5, DSM 5666
WOR52_10008761	WOR1_52_54_6418	54	45.443	29032	WOR52_100087614	WOR52_10008761.12	6478	8694	2216	650857143	650716056	30.6	Archaea;Euryarchaeota;Methanococci;Methanococcales;Methanocaldococcaceae;Methanotorris;igneus;Methanotorris igneus Kol5, DSM 5666	Peptidase family C25	pfam01364	NA	NA	pfam08126	NA	NA	NA	MRZ	FALSE	TRUE	Archaea	Euryarchaeota	Methanococci	Methanococcales	Methanocaldococcaceae	Methanotorris	igneus	Methanotorris igneus Kol5, DSM 5666
WOR52_10024607	WOR1_52_54_23233	62	51.8189	6295	WOR52_100246074	WOR52_10024607.11	4099	6294	2195	650857143	650716056	30	Archaea;Euryarchaeota;Methanococci;Methanococcales;Methanocaldococcaceae;Methanotorris;igneus;Methanotorris igneus Kol5, DSM 5666	Peptidase family C25	pfam01364	NA	NA	pfam10676	NA	NA	NA	MRZ	FALSE	TRUE	Archaea	Euryarchaeota	Methanococci	Methanococcales	Methanocaldococcaceae	Methanotorris	igneus	Methanotorris igneus Kol5, DSM 5666
WOR52_10014660	WOR1_52_54_12734	76	49.8168	16103	WOR52_1001466013	WOR52_10014660.40	11493	14633	3140	650857143	650716056	35.7	Archaea;Euryarchaeota;Methanococci;Methanococcales;Methanocaldococcaceae;Methanotorris;igneus;Methanotorris igneus Kol5, DSM 5666	Peptidase family C25	pfam01364	COG1843	27.27	pfam08126	NA	NA	NA	MRZ	FALSE	TRUE	Archaea	Euryarchaeota	Methanococci	Methanococcales	Methanocaldococcaceae	Methanotorris	igneus	Methanotorris igneus Kol5, DSM 5666
WOR52_10000665	16026	78	40.3202	25543	WOR52_100006652	WOR52_10000665.4	218	1396	1178	650857143	650716056	26.1	Archaea;Euryarchaeota;Methanococci;Methanococcales;Methanocaldococcaceae;Methanotorris;igneus;Methanotorris igneus Kol5, DSM 5666	Peptidase family C25	pfam01364	NA	NA	pfam08126	NA	NA	NA	MRZ	FALSE	TRUE	Archaea	Euryarchaeota	Methanococci	Methanococcales	Methanocaldococcaceae	Methanotorris	igneus	Methanotorris igneus Kol5, DSM 5666
WOR52_10003359	WOR1_52_54_436	70-1	41.6163	38372	WOR52_1000335922	WOR52_10003359.59	23626	25806	2180	650857143	650716056	47	Archaea;Euryarchaeota;Methanococci;Methanococcales;Methanocaldococcaceae;Methanotorris;igneus;Methanotorris igneus Kol5, DSM 5666	Peptidase family C25	pfam01364	COG5049	20.69	pfam01364	NA	NA	NA	MRZ	FALSE	TRUE	Archaea	Euryarchaeota	Methanococci	Methanococcales	Methanocaldococcaceae	Methanotorris	igneus	Methanotorris igneus Kol5, DSM 5666
WOR52_10004002	WOR1_52_54_1199	70-1	39.2241	25673	WOR52_1000400223	WOR52_10004002.70	17849	20011	2162	650857143	650716056	48.8	Archaea;Euryarchaeota;Methanococci;Methanococcales;Methanocaldococcaceae;Methanotorris;igneus;Methanotorris igneus Kol5, DSM 5666	Peptidase family C25	pfam01364	NA	NA	pfam08429	NA	NA	NA	MRZ	FALSE	TRUE	Archaea	Euryarchaeota	Methanococci	Methanococcales	Methanocaldococcaceae	Methanotorris	igneus	Methanotorris igneus Kol5, DSM 5666
WOR52_10003182	WOR1_52_54_222	78-2	42.4725	54932	WOR52_100031825	WOR52_10003182.12	1969	4098	2129	650857143	650716056	27.5	Archaea;Euryarchaeota;Methanococci;Methanococcales;Methanocaldococcaceae;Methanotorris;igneus;Methanotorris igneus Kol5, DSM 5666	Peptidase family C25	pfam01364	NA	NA	pfam01364	NA	NA	NA	MRZ	FALSE	TRUE	Archaea	Euryarchaeota	Methanococci	Methanococcales	Methanocaldococcaceae	Methanotorris	igneus	Methanotorris igneus Kol5, DSM 5666
WOR52_10003315	WOR1_52_54_383	#N/A	31.1759	58619	WOR52_1000331512	WOR52_10003315.44	12361	14697	2336	650857143	650716056	31.7	Archaea;Euryarchaeota;Methanococci;Methanococcales;Methanocaldococcaceae;Methanotorris;igneus;Methanotorris igneus Kol5, DSM 5666	Peptidase family C25	pfam01364	NA	NA	pfam08126	NA	NA	NA	MRZ	FALSE	TRUE	Archaea	Euryarchaeota	Methanococci	Methanococcales	Methanocaldococcaceae	Methanotorris	igneus	Methanotorris igneus Kol5, DSM 5666
WOR52_10004135	WOR1_52_54_1347	#N/A	49.2615	25050	WOR52_1000413520	WOR52_10004135.59	21448	23652	2204	650857143	650716056	28.4	Archaea;Euryarchaeota;Methanococci;Methanococcales;Methanocaldococcaceae;Methanotorris;igneus;Methanotorris igneus Kol5, DSM 5666	Peptidase family C25	pfam01364	NA	NA	pfam13499	NA	NA	NA	MRZ	FALSE	TRUE	Archaea	Euryarchaeota	Methanococci	Methanococcales	Methanocaldococcaceae	Methanotorris	igneus	Methanotorris igneus Kol5, DSM 5666
WOR52_10009640	WOR1_52_54_7364	#N/A	40.676	11272	WOR52_100096405	WOR52_10009640.16	4093	7962	3869	650857143	650716056	27.3	Archaea;Euryarchaeota;Methanococci;Methanococcales;Methanocaldococcaceae;Methanotorris;igneus;Methanotorris igneus Kol5, DSM 5666	Peptidase family C25	pfam01364	COG1572	24.76	pfam07705	NA	NA	NA	MRZ	FALSE	TRUE	Archaea	Euryarchaeota	Methanococci	Methanococcales	Methanocaldococcaceae	Methanotorris	igneus	Methanotorris igneus Kol5, DSM 5666
WOR52_10001530	16891	#N/A	31.6626	8240	WOR52_100015302	WOR52_10001530.5	605	2026	1421	650857143	650716056	32.3	Archaea;Euryarchaeota;Methanococci;Methanococcales;Methanocaldococcaceae;Methanotorris;igneus;Methanotorris igneus Kol5, DSM 5666	Peptidase family C25	pfam01364	NA	NA	pfam00801	NA	NA	NA	MRZ	FALSE	TRUE	Archaea	Euryarchaeota	Methanococci	Methanococcales	Methanocaldococcaceae	Methanotorris	igneus	Methanotorris igneus Kol5, DSM 5666
WOR52_10030258	WOR1_52_54_29164	#N/A	47.9126	5581	WOR52_100302581	WOR52_10030258.1	40	4254	4214	650857143	650716056	35.1	Archaea;Euryarchaeota;Methanococci;Methanococcales;Methanocaldococcaceae;Methanotorris;igneus;Methanotorris igneus Kol5, DSM 5666	Peptidase family C25	pfam01364	NA	NA	pfam08126	NA	NA	NA	MRZ	FALSE	TRUE	Archaea	Euryarchaeota	Methanococci	Methanococcales	Methanocaldococcaceae	Methanotorris	igneus	Methanotorris igneus Kol5, DSM 5666
WOR52_10036394	WOR1_52_54_35572	#N/A	51.0396	5002	WOR52_100363942	WOR52_10036394.4	213	2465	2252	650857143	650716056	28.7	Archaea;Euryarchaeota;Methanococci;Methanococcales;Methanocaldococcaceae;Methanotorris;igneus;Methanotorris igneus Kol5, DSM 5666	Peptidase family C25	pfam01364	NA	NA	pfam08126	NA	NA	NA	MRZ	FALSE	TRUE	Archaea	Euryarchaeota	Methanococci	Methanococcales	Methanocaldococcaceae	Methanotorris	igneus	Methanotorris igneus Kol5, DSM 5666
WOR52_10003030	WOR1_52_54_39	NA	38.6909	142372	WOR52_1000303093	WOR52_10003030.315	91304	92206	902	650857387	650716056	47.7	Archaea;Euryarchaeota;Methanococci;Methanococcales;Methanocaldococcaceae;Methanotorris;igneus;Methanotorris igneus Kol5, DSM 5666	Methionine aminopeptidase	COG0024	COG0024	40.38	pfam00557	KO:K01265	47.7	EC:3.4.11.18	MRZ	TRUE	TRUE	Archaea	Euryarchaeota	Methanococci	Methanococcales	Methanocaldococcaceae	Methanotorris	igneus	Methanotorris igneus Kol5, DSM 5666
WOR52_10039514	WOR1_52_54_50851	79	43.3101	6465	WOR52_100395148	WOR52_10039514.25	4506	5306	800	640788266	640753034	49	Archaea;Euryarchaeota;Methanococci;Methanococcales;Methanococcaceae;Methanococcus;aeolicus;Methanococcus aeolicus Nankai-3	Methionine aminopeptidase	COG0024	COG0024	36.28	pfam00557	KO:K01265	49	EC:3.4.11.18	MRZ	TRUE	TRUE	Archaea	Euryarchaeota	Methanococci	Methanococcales	Methanococcaceae	Methanococcus	aeolicus	Methanococcus aeolicus Nankai-3
SMTZ23_10003423	WORSMTZ_3422	86-2	41.9506	22803	SMTZ23_1000342311	SMTZ23_10003423.37	7380	8270	890	640786423	640753036	47.3	Archaea;Euryarchaeota;Methanococci;Methanococcales;Methanococcaceae;Methanococcus;vannielii;Methanococcus vannielii SB	Methionine aminopeptidase	COG0024	COG0024	30.84	pfam00557	KO:K01265	47.3	EC:3.4.11.18	SMTZ	TRUE	TRUE	Archaea	Euryarchaeota	Methanococci	Methanococcales	Methanococcaceae	Methanococcus	vannielii	Methanococcus vannielii SB
WOR52_10018379	WOR1_52_54_16677	78	42.2595	7506	WOR52_100183792	WOR52_10018379.5	1629	4112	2483	648712259	648276687	28.5	Archaea;Euryarchaeota;Methanococci;Methanococcales;Methanococcaceae;Methanothermococcus;okinawensis;Methanothermococcus okinawensis IH1	Peptidase family C25	pfam01364	COG0481	30	pfam08126	NA	NA	NA	MRZ	FALSE	TRUE	Archaea	Euryarchaeota	Methanococci	Methanococcales	Methanococcaceae	Methanothermococcus	okinawensis	Methanothermococcus okinawensis IH1
SMTZ23_10012330	WORSMTZ_12329	#N/A	47.6623	12234	SMTZ23_100123301	SMTZ23_10012330.1	1	405	404	640534375	640427153	29.8	Archaea;Euryarchaeota;Methanomicrobia;Methanocellales;Methanocellaceae;Methanocella;arvoryzae;Methanocella arvoryzae MRE50	Peptidase family M50	pfam02163	NA	NA	pfam02163	NA	NA	NA	SMTZ	FALSE	TRUE	Archaea	Euryarchaeota	Methanomicrobia	Methanocellales	Methanocellaceae	Methanocella	arvoryzae	Methanocella arvoryzae MRE50
WOR52_10037403	WOR1_52_54_39340	#N/A	41.7682	6153	WOR52_100374038	WOR52_10037403.20	5890	6153	263	640535636	640427153	35.7	Archaea;Euryarchaeota;Methanomicrobia;Methanocellales;Methanocellaceae;Methanocella;arvoryzae;Methanocella arvoryzae MRE50	Metallopeptidase family M24	pfam00557	COG0112	26.92	pfam00557	KO:K00600	35.7	EC:2.1.2.1	MRZ	FALSE	TRUE	Archaea	Euryarchaeota	Methanomicrobia	Methanocellales	Methanocellaceae	Methanocella	arvoryzae	Methanocella arvoryzae MRE50
SMTZ23_10019030	WORSMTZ_19029	48	48.7551	15744	SMTZ23_1001903012	SMTZ23_10019030.38	14544	15743	1199	2505967403	2505679073	28.1	Archaea;Euryarchaeota;Methanomicrobia;Methanocellales;Methanocellaceae;Methanocella;arvoryzae;Methanocella arvoryzae MRE50 (reannotation)	Bacterial pre-peptidase C-terminal domain	pfam04151	NA	NA	pfam04151	NA	NA	NA	SMTZ	FALSE	TRUE	Archaea	Euryarchaeota	Methanomicrobia	Methanocellales	Methanocellaceae	Methanocella	arvoryzae	Methanocella arvoryzae MRE50 (reannotation)
SMTZ23_10013330	WORSMTZ_13329	#N/A	40.587	11755	SMTZ23_100133307	SMTZ23_10013330.23	7639	11754	4115	646466003	646311945	30.4	Archaea;Euryarchaeota;Methanomicrobia;Methanocellales;Methanocellaceae;Methanocella;paludicola;Methanocella paludicola SANAE	Peptidase family C25	pfam01364	COG1657	22.16	pfam01364	NA	NA	NA	SMTZ	FALSE	TRUE	Archaea	Euryarchaeota	Methanomicrobia	Methanocellales	Methanocellaceae	Methanocella	paludicola	Methanocella paludicola SANAE
WOR8_10018997	WOR_8-12_18505	SG8-35-3	44.3117	6531	WOR8_100189972	WOR8_10018997.5	988	1881	893	2505973777	2505679075	50.7	Archaea;Euryarchaeota;Methanomicrobia;Methanocellales;Methanocellaceae;Methanocella;paludicola;Methanocella paludicola SANAE (reannotation)	Methionine aminopeptidase	COG0024	COG0024	38.97	pfam00557	KO:K01265	50.7	EC:3.4.11.18	SRZ	TRUE	TRUE	Archaea	Euryarchaeota	Methanomicrobia	Methanocellales	Methanocellaceae	Methanocella	paludicola	Methanocella paludicola SANAE (reannotation)
SMTZ23_10009652	WORSMTZ_9651	61	55.7759	21936	SMTZ23_1000965213	SMTZ23_10009652.40	13431	13985	554	2505972235	2505679075	33.9	Archaea;Euryarchaeota;Methanomicrobia;Methanocellales;Methanocellaceae;Methanocella;paludicola;Methanocella paludicola SANAE (reannotation)	Peptidase S24-like	pfam00717	COG2932	26.92	pfam00717	KO:K13280	33.9	EC:3.4.-	SMTZ	TRUE	TRUE	Archaea	Euryarchaeota	Methanomicrobia	Methanocellales	Methanocellaceae	Methanocella	paludicola	Methanocella paludicola SANAE (reannotation)
SMTZ23_10004039	WORSMTZ_4038	69	32.8813	21164	SMTZ23_1000403924	SMTZ23_10004039.85	18118	19011	893	2505973777	2505679075	50	Archaea;Euryarchaeota;Methanomicrobia;Methanocellales;Methanocellaceae;Methanocella;paludicola;Methanocella paludicola SANAE (reannotation)	Methionine aminopeptidase	COG0024	COG0024	32.04	pfam00557	KO:K01265	50	EC:3.4.11.18	SMTZ	TRUE	TRUE	Archaea	Euryarchaeota	Methanomicrobia	Methanocellales	Methanocellaceae	Methanocella	paludicola	Methanocella paludicola SANAE (reannotation)
SMTZ23_10014902	WORSMTZ_14901	#N/A	48.9579	11083	SMTZ23_100149025	SMTZ23_10014902.11	3516	4658	1142	2505973807	2505679075	27.1	Archaea;Euryarchaeota;Methanomicrobia;Methanocellales;Methanocellaceae;Methanocella;paludicola;Methanocella paludicola SANAE (reannotation)	Bacterial pre-peptidase C-terminal domain	pfam04151	NA	NA	pfam04151	NA	NA	NA	SMTZ	FALSE	TRUE	Archaea	Euryarchaeota	Methanomicrobia	Methanocellales	Methanocellaceae	Methanocella	paludicola	Methanocella paludicola SANAE (reannotation)
SMTZ23_10003841	WORSMTZ_3840	#N/A	34.9174	21611	SMTZ23_1000384119	SMTZ23_10003841.67	16486	17379	893	2505973777	2505679075	51.4	Archaea;Euryarchaeota;Methanomicrobia;Methanocellales;Methanocellaceae;Methanocella;paludicola;Methanocella paludicola SANAE (reannotation)	Methionine aminopeptidase	COG0024	COG0024	31.51	pfam00557	KO:K01265	51.4	EC:3.4.11.18	SMTZ	TRUE	TRUE	Archaea	Euryarchaeota	Methanomicrobia	Methanocellales	Methanocellaceae	Methanocella	paludicola	Methanocella paludicola SANAE (reannotation)
WOR52_10019765	WOR1_52_54_18150	71-5	31.1473	7182	WOR52_100197656	WOR52_10019765.20	3880	4773	893	2505973777	2505679075	51.9	Archaea;Euryarchaeota;Methanomicrobia;Methanocellales;Methanocellaceae;Methanocella;paludicola;Methanocella paludicola SANAE (reannotation)	Methionine aminopeptidase	COG0024	COG0024	34.3	pfam00557	KO:K01265	51.9	EC:3.4.11.18	MRZ	TRUE	TRUE	Archaea	Euryarchaeota	Methanomicrobia	Methanocellales	Methanocellaceae	Methanocella	paludicola	Methanocella paludicola SANAE (reannotation)
WOR52_10011922	WOR1_52_54_9810	#N/A	52.8117	9816	WOR52_100119225	WOR52_10011922.15	5051	5638	587	2505972235	2505679075	35.6	Archaea;Euryarchaeota;Methanomicrobia;Methanocellales;Methanocellaceae;Methanocella;paludicola;Methanocella paludicola SANAE (reannotation)	Peptidase S24-like	pfam00717	COG2932	31.4	pfam00717	KO:K13280	35.6	EC:3.4.-	MRZ	TRUE	TRUE	Archaea	Euryarchaeota	Methanomicrobia	Methanocellales	Methanocellaceae	Methanocella	paludicola	Methanocella paludicola SANAE (reannotation)
WOR52_10031950	WOR1_52_54_30928	#N/A	48.9441	5398	WOR52_100319504	WOR52_10031950.10	2315	3457	1142	2505973807	2505679075	27.1	Archaea;Euryarchaeota;Methanomicrobia;Methanocellales;Methanocellaceae;Methanocella;paludicola;Methanocella paludicola SANAE (reannotation)	Bacterial pre-peptidase C-terminal domain	pfam04151	NA	NA	pfam04151	NA	NA	NA	MRZ	FALSE	TRUE	Archaea	Euryarchaeota	Methanomicrobia	Methanocellales	Methanocellaceae	Methanocella	paludicola	Methanocella paludicola SANAE (reannotation)
SMTZ23_10000617	WORSMTZ_616	76	36.0092	48907	SMTZ23_1000061737	SMTZ23_10000617.124	37165	38064	899	640099947	640069317	37.1	Archaea;Euryarchaeota;Methanomicrobia;Methanomicrobiales;Methanocorpusculaceae;Methanocorpusculum;labreanum;Methanocorpusculum labreanum Z	Methionine aminopeptidase	COG0024	COG0024	35.48	pfam00557	KO:K01265	37.1	EC:3.4.11.18	SMTZ	TRUE	TRUE	Archaea	Euryarchaeota	Methanomicrobia	Methanomicrobiales	Methanocorpusculaceae	Methanocorpusculum	labreanum	Methanocorpusculum labreanum Z
SMTZ23_10000028	WORSMTZ_27	76-7	35.2068	145685	SMTZ23_1000002822	SMTZ23_10000028.78	25797	26702	905	640099947	640069317	39.5	Archaea;Euryarchaeota;Methanomicrobia;Methanomicrobiales;Methanocorpusculaceae;Methanocorpusculum;labreanum;Methanocorpusculum labreanum Z	Methionine aminopeptidase	COG0024	COG0024	38.57	pfam00557	KO:K01265	39.5	EC:3.4.11.18	SMTZ	TRUE	TRUE	Archaea	Euryarchaeota	Methanomicrobia	Methanomicrobiales	Methanocorpusculaceae	Methanocorpusculum	labreanum	Methanocorpusculum labreanum Z
WOR8_10001140	WOR_8-12_1139	0	30.1991	27375	WOR8_1000114018	WOR8_10001140.62	13171	15792	2621	2507145519	2506783068	29.5	Archaea;Euryarchaeota;Methanomicrobia;Methanomicrobiales;Methanomicrobiaceae;Methanofollis;liminatans;Methanofollis liminatans GKZPZ, DSM 4140	Peptidase family C25	pfam01364	COG5091	18.82	pfam00801	NA	NA	NA	SRZ	FALSE	TRUE	Archaea	Euryarchaeota	Methanomicrobia	Methanomicrobiales	Methanomicrobiaceae	Methanofollis	liminatans	Methanofollis liminatans GKZPZ, DSM 4140
WOR8_10001140	WOR_8-12_1139	0	30.1991	27375	WOR8_1000114027	WOR8_10001140.94	24439	25893	1454	2507145519	2506783068	32.5	Archaea;Euryarchaeota;Methanomicrobia;Methanomicrobiales;Methanomicrobiaceae;Methanofollis;liminatans;Methanofollis liminatans GKZPZ, DSM 4140	Peptidase family C25	pfam01364	NA	NA	pfam01364	NA	NA	NA	SRZ	FALSE	TRUE	Archaea	Euryarchaeota	Methanomicrobia	Methanomicrobiales	Methanomicrobiaceae	Methanofollis	liminatans	Methanofollis liminatans GKZPZ, DSM 4140
WOR8_10004151	WOR_8-12_4150	0	33.9365	14147	WOR8_100041514	WOR8_10004151.13	2553	3923	1370	2507145519	2506783068	28	Archaea;Euryarchaeota;Methanomicrobia;Methanomicrobiales;Methanomicrobiaceae;Methanofollis;liminatans;Methanofollis liminatans GKZPZ, DSM 4140	Peptidase family C25	pfam01364	NA	NA	pfam01364	NA	NA	NA	SRZ	FALSE	TRUE	Archaea	Euryarchaeota	Methanomicrobia	Methanomicrobiales	Methanomicrobiaceae	Methanofollis	liminatans	Methanofollis liminatans GKZPZ, DSM 4140
WOR8_10004970	WOR_8-12_4969	0	33.9426	12857	WOR8_100049704	WOR8_10004970.13	4639	6078	1439	2507145519	2506783068	36.3	Archaea;Euryarchaeota;Methanomicrobia;Methanomicrobiales;Methanomicrobiaceae;Methanofollis;liminatans;Methanofollis liminatans GKZPZ, DSM 4140	Peptidase family C25	pfam01364	NA	NA	pfam01364	NA	NA	NA	SRZ	FALSE	TRUE	Archaea	Euryarchaeota	Methanomicrobia	Methanomicrobiales	Methanomicrobiaceae	Methanofollis	liminatans	Methanofollis liminatans GKZPZ, DSM 4140
WOR8_10006317	WOR_8-12_6316	0	34.5508	11499	WOR8_100063174	WOR8_10006317.12	6750	8711	1961	2507145519	2506783068	33.7	Archaea;Euryarchaeota;Methanomicrobia;Methanomicrobiales;Methanomicrobiaceae;Methanofollis;liminatans;Methanofollis liminatans GKZPZ, DSM 4140	Peptidase family C25	pfam01364	NA	NA	pfam08126	NA	NA	NA	SRZ	FALSE	TRUE	Archaea	Euryarchaeota	Methanomicrobia	Methanomicrobiales	Methanomicrobiaceae	Methanofollis	liminatans	Methanofollis liminatans GKZPZ, DSM 4140
WOR8_10007234	WOR_8-12_7233	0	34.4403	10569	WOR8_100072346	WOR8_10007234.20	9053	10567	1514	2507145519	2506783068	30	Archaea;Euryarchaeota;Methanomicrobia;Methanomicrobiales;Methanomicrobiaceae;Methanofollis;liminatans;Methanofollis liminatans GKZPZ, DSM 4140	Peptidase family C25	pfam01364	NA	NA	pfam08126	NA	NA	NA	SRZ	FALSE	TRUE	Archaea	Euryarchaeota	Methanomicrobia	Methanomicrobiales	Methanomicrobiaceae	Methanofollis	liminatans	Methanofollis liminatans GKZPZ, DSM 4140
WOR8_10030808	WOR_8-12_32323	0	33.2872	9391	WOR8_100308082	WOR8_10030808.5	861	2834	1973	2507145519	2506783068	28.9	Archaea;Euryarchaeota;Methanomicrobia;Methanomicrobiales;Methanomicrobiaceae;Methanofollis;liminatans;Methanofollis liminatans GKZPZ, DSM 4140	Peptidase family C25	pfam01364	NA	NA	pfam01364	NA	NA	NA	SRZ	FALSE	TRUE	Archaea	Euryarchaeota	Methanomicrobia	Methanomicrobiales	Methanomicrobiaceae	Methanofollis	liminatans	Methanofollis liminatans GKZPZ, DSM 4140
WOR8_10014970	WOR_8-12_14158	0	33.3938	7723	WOR8_100149708	WOR8_10014970.24	6813	7721	908	2507145519	2506783068	29.9	Archaea;Euryarchaeota;Methanomicrobia;Methanomicrobiales;Methanomicrobiaceae;Methanofollis;liminatans;Methanofollis liminatans GKZPZ, DSM 4140	Peptidase family C25	pfam01364	NA	NA	pfam01364	NA	NA	NA	SRZ	FALSE	TRUE	Archaea	Euryarchaeota	Methanomicrobia	Methanomicrobiales	Methanomicrobiaceae	Methanofollis	liminatans	Methanofollis liminatans GKZPZ, DSM 4140
WOR8_10030805	WOR_8-12_32293	0	31.2077	5316	WOR8_100308052	WOR8_10030805.3	268	2757	2489	2507145519	2506783068	32.5	Archaea;Euryarchaeota;Methanomicrobia;Methanomicrobiales;Methanomicrobiaceae;Methanofollis;liminatans;Methanofollis liminatans GKZPZ, DSM 4140	Peptidase family C25	pfam01364	NA	NA	pfam08126	NA	NA	NA	SRZ	FALSE	TRUE	Archaea	Euryarchaeota	Methanomicrobia	Methanomicrobiales	Methanomicrobiaceae	Methanofollis	liminatans	Methanofollis liminatans GKZPZ, DSM 4140
WOR8_10019412	WOR_8-12_18933	SG8-51	47.8854	6455	WOR8_100194122	WOR8_10019412.5	2943	5015	2072	2507145519	2506783068	35.7	Archaea;Euryarchaeota;Methanomicrobia;Methanomicrobiales;Methanomicrobiaceae;Methanofollis;liminatans;Methanofollis liminatans GKZPZ, DSM 4140	Peptidase family C25	pfam01364	NA	NA	pfam01364	NA	NA	NA	SRZ	FALSE	TRUE	Archaea	Euryarchaeota	Methanomicrobia	Methanomicrobiales	Methanomicrobiaceae	Methanofollis	liminatans	Methanofollis liminatans GKZPZ, DSM 4140
SMTZ23_10004438	WORSMTZ_4437	50	34.271	20262	SMTZ23_100044381	SMTZ23_10004438.1	3	1379	1376	2507145519	2506783068	34.9	Archaea;Euryarchaeota;Methanomicrobia;Methanomicrobiales;Methanomicrobiaceae;Methanofollis;liminatans;Methanofollis liminatans GKZPZ, DSM 4140	Peptidase family C25	pfam01364	NA	NA	pfam01364	NA	NA	NA	SMTZ	FALSE	TRUE	Archaea	Euryarchaeota	Methanomicrobia	Methanomicrobiales	Methanomicrobiaceae	Methanofollis	liminatans	Methanofollis liminatans GKZPZ, DSM 4140
SMTZ23_10069714	WORSMTZ_126114	50	40.2456	5618	SMTZ23_100697142	SMTZ23_10069714.5	1112	3103	1991	2507145519	2506783068	25.7	Archaea;Euryarchaeota;Methanomicrobia;Methanomicrobiales;Methanomicrobiaceae;Methanofollis;liminatans;Methanofollis liminatans GKZPZ, DSM 4140	Peptidase family C25	pfam01364	NA	NA	pfam01364	NA	NA	NA	SMTZ	FALSE	TRUE	Archaea	Euryarchaeota	Methanomicrobia	Methanomicrobiales	Methanomicrobiaceae	Methanofollis	liminatans	Methanofollis liminatans GKZPZ, DSM 4140
SMTZ23_10001701	WORSMTZ_1700	59	45.3538	31305	SMTZ23_100017012	SMTZ23_10001701.5	851	3103	2252	2507145519	2506783068	33.9	Archaea;Euryarchaeota;Methanomicrobia;Methanomicrobiales;Methanomicrobiaceae;Methanofollis;liminatans;Methanofollis liminatans GKZPZ, DSM 4140	Peptidase family C25	pfam01364	NA	NA	pfam01364	NA	NA	NA	SMTZ	FALSE	TRUE	Archaea	Euryarchaeota	Methanomicrobia	Methanomicrobiales	Methanomicrobiaceae	Methanofollis	liminatans	Methanofollis liminatans GKZPZ, DSM 4140
SMTZ23_10000315	WORSMTZ_314	82	31.1371	99171	SMTZ23_1000031554	SMTZ23_10000315.201	58462	60639	2177	2507145519	2506783068	28.2	Archaea;Euryarchaeota;Methanomicrobia;Methanomicrobiales;Methanomicrobiaceae;Methanofollis;liminatans;Methanofollis liminatans GKZPZ, DSM 4140	Peptidase family C25	pfam01364	NA	NA	pfam01364	NA	NA	NA	SMTZ	FALSE	TRUE	Archaea	Euryarchaeota	Methanomicrobia	Methanomicrobiales	Methanomicrobiaceae	Methanofollis	liminatans	Methanofollis liminatans GKZPZ, DSM 4140
SMTZ23_10026597	WORSMTZ_26596	82	34.1339	13866	SMTZ23_100265971	SMTZ23_10026597.1	3	1253	1250	2507145519	2506783068	36.9	Archaea;Euryarchaeota;Methanomicrobia;Methanomicrobiales;Methanomicrobiaceae;Methanofollis;liminatans;Methanofollis liminatans GKZPZ, DSM 4140	Peptidase family C25	pfam01364	NA	NA	pfam01364	NA	NA	NA	SMTZ	FALSE	TRUE	Archaea	Euryarchaeota	Methanomicrobia	Methanomicrobiales	Methanomicrobiaceae	Methanofollis	liminatans	Methanofollis liminatans GKZPZ, DSM 4140
SMTZ23_10026597	WORSMTZ_26596	82	34.1339	13866	SMTZ23_100265972	SMTZ23_10026597.5	1555	3966	2411	2507145519	2506783068	31.3	Archaea;Euryarchaeota;Methanomicrobia;Methanomicrobiales;Methanomicrobiaceae;Methanofollis;liminatans;Methanofollis liminatans GKZPZ, DSM 4140	Peptidase family C25	pfam01364	COG1927	26.09	pfam01364	NA	NA	NA	SMTZ	FALSE	TRUE	Archaea	Euryarchaeota	Methanomicrobia	Methanomicrobiales	Methanomicrobiaceae	Methanofollis	liminatans	Methanofollis liminatans GKZPZ, DSM 4140
SMTZ23_10014128	WORSMTZ_14127	82	33.6286	11401	SMTZ23_100141286	SMTZ23_10014128.21	2788	4965	2177	2507145519	2506783068	27	Archaea;Euryarchaeota;Methanomicrobia;Methanomicrobiales;Methanomicrobiaceae;Methanofollis;liminatans;Methanofollis liminatans GKZPZ, DSM 4140	Peptidase family C25	pfam01364	COG5412	27.42	pfam01364	NA	NA	NA	SMTZ	FALSE	TRUE	Archaea	Euryarchaeota	Methanomicrobia	Methanomicrobiales	Methanomicrobiaceae	Methanofollis	liminatans	Methanofollis liminatans GKZPZ, DSM 4140
SMTZ23_10059761	WORSMTZ_59760	82	35.5436	5022	SMTZ23_100597611	SMTZ23_10059761.1	1	1377	1376	2507145519	2506783068	32.8	Archaea;Euryarchaeota;Methanomicrobia;Methanomicrobiales;Methanomicrobiaceae;Methanofollis;liminatans;Methanofollis liminatans GKZPZ, DSM 4140	Peptidase family C25	pfam01364	NA	NA	pfam01364	NA	NA	NA	SMTZ	FALSE	TRUE	Archaea	Euryarchaeota	Methanomicrobia	Methanomicrobiales	Methanomicrobiaceae	Methanofollis	liminatans	Methanofollis liminatans GKZPZ, DSM 4140
SMTZ23_10059761	WORSMTZ_59760	82	35.5436	5022	SMTZ23_100597612	SMTZ23_10059761.5	1775	4801	3026	2507145519	2506783068	35.4	Archaea;Euryarchaeota;Methanomicrobia;Methanomicrobiales;Methanomicrobiaceae;Methanofollis;liminatans;Methanofollis liminatans GKZPZ, DSM 4140	Peptidase family C25	pfam01364	NA	NA	pfam01364	NA	NA	NA	SMTZ	FALSE	TRUE	Archaea	Euryarchaeota	Methanomicrobia	Methanomicrobiales	Methanomicrobiaceae	Methanofollis	liminatans	Methanofollis liminatans GKZPZ, DSM 4140
SMTZ23_10000034	WORSMTZ_33	#N/A	31.8021	150506	SMTZ23_10000034140	SMTZ23_10000034.486	138458	140983	2525	2507145519	2506783068	34.2	Archaea;Euryarchaeota;Methanomicrobia;Methanomicrobiales;Methanomicrobiaceae;Methanofollis;liminatans;Methanofollis liminatans GKZPZ, DSM 4140	Peptidase family C25	pfam01364	NA	NA	pfam01364	NA	NA	NA	SMTZ	FALSE	TRUE	Archaea	Euryarchaeota	Methanomicrobia	Methanomicrobiales	Methanomicrobiaceae	Methanofollis	liminatans	Methanofollis liminatans GKZPZ, DSM 4140
SMTZ23_10000117	WORSMTZ_116	#N/A	42.3759	136443	SMTZ23_1000011774	SMTZ23_10000117.233	68747	71023	2276	2507145519	2506783068	34.9	Archaea;Euryarchaeota;Methanomicrobia;Methanomicrobiales;Methanomicrobiaceae;Methanofollis;liminatans;Methanofollis liminatans GKZPZ, DSM 4140	Peptidase family C25	pfam01364	NA	NA	pfam01364	NA	NA	NA	SMTZ	FALSE	TRUE	Archaea	Euryarchaeota	Methanomicrobia	Methanomicrobiales	Methanomicrobiaceae	Methanofollis	liminatans	Methanofollis liminatans GKZPZ, DSM 4140
SMTZ23_10002742	WORSMTZ_2741	#N/A	28.2914	69035	SMTZ23_1000274219	SMTZ23_10002742.65	22353	24545	2192	2507145519	2506783068	32.2	Archaea;Euryarchaeota;Methanomicrobia;Methanomicrobiales;Methanomicrobiaceae;Methanofollis;liminatans;Methanofollis liminatans GKZPZ, DSM 4140	Peptidase family C25	pfam01364	NA	NA	pfam01364	NA	NA	NA	SMTZ	FALSE	TRUE	Archaea	Euryarchaeota	Methanomicrobia	Methanomicrobiales	Methanomicrobiaceae	Methanofollis	liminatans	Methanofollis liminatans GKZPZ, DSM 4140
SMTZ23_10000388	WORSMTZ_387	#N/A	28.7997	59820	SMTZ23_100003887	SMTZ23_10000388.25	6913	8259	1346	2507145519	2506783068	28.3	Archaea;Euryarchaeota;Methanomicrobia;Methanomicrobiales;Methanomicrobiaceae;Methanofollis;liminatans;Methanofollis liminatans GKZPZ, DSM 4140	Peptidase family C25	pfam01364	NA	NA	pfam01364	NA	NA	NA	SMTZ	FALSE	TRUE	Archaea	Euryarchaeota	Methanomicrobia	Methanomicrobiales	Methanomicrobiaceae	Methanofollis	liminatans	Methanofollis liminatans GKZPZ, DSM 4140
SMTZ23_10000388	WORSMTZ_387	#N/A	28.7997	59820	SMTZ23_100003888	SMTZ23_10000388.28	8615	10522	1907	2507145519	2506783068	29.9	Archaea;Euryarchaeota;Methanomicrobia;Methanomicrobiales;Methanomicrobiaceae;Methanofollis;liminatans;Methanofollis liminatans GKZPZ, DSM 4140	Peptidase family C25	pfam01364	NA	NA	pfam01364	NA	NA	NA	SMTZ	FALSE	TRUE	Archaea	Euryarchaeota	Methanomicrobia	Methanomicrobiales	Methanomicrobiaceae	Methanofollis	liminatans	Methanofollis liminatans GKZPZ, DSM 4140
SMTZ23_10000677	WORSMTZ_676	#N/A	30.3287	55492	SMTZ23_1000067735	SMTZ23_10000677.128	40968	43481	2513	2507145519	2506783068	28.7	Archaea;Euryarchaeota;Methanomicrobia;Methanomicrobiales;Methanomicrobiaceae;Methanofollis;liminatans;Methanofollis liminatans GKZPZ, DSM 4140	Peptidase family C25	pfam01364	NA	NA	pfam01364	NA	NA	NA	SMTZ	FALSE	TRUE	Archaea	Euryarchaeota	Methanomicrobia	Methanomicrobiales	Methanomicrobiaceae	Methanofollis	liminatans	Methanofollis liminatans GKZPZ, DSM 4140
SMTZ23_10000677	WORSMTZ_676	#N/A	30.3287	55492	SMTZ23_1000067742	SMTZ23_10000677.152	48405	49829	1424	2507145519	2506783068	37.6	Archaea;Euryarchaeota;Methanomicrobia;Methanomicrobiales;Methanomicrobiaceae;Methanofollis;liminatans;Methanofollis liminatans GKZPZ, DSM 4140	Peptidase family C25	pfam01364	NA	NA	pfam01364	NA	NA	NA	SMTZ	FALSE	TRUE	Archaea	Euryarchaeota	Methanomicrobia	Methanomicrobiales	Methanomicrobiaceae	Methanofollis	liminatans	Methanofollis liminatans GKZPZ, DSM 4140
SMTZ23_10000742	WORSMTZ_741	#N/A	31.403	53444	SMTZ23_100007429	SMTZ23_10000742.28	4720	6687	1967	2507145519	2506783068	30.3	Archaea;Euryarchaeota;Methanomicrobia;Methanomicrobiales;Methanomicrobiaceae;Methanofollis;liminatans;Methanofollis liminatans GKZPZ, DSM 4140	Peptidase family C25	pfam01364	COG5531	23.33	pfam01364	NA	NA	NA	SMTZ	FALSE	TRUE	Archaea	Euryarchaeota	Methanomicrobia	Methanomicrobiales	Methanomicrobiaceae	Methanofollis	liminatans	Methanofollis liminatans GKZPZ, DSM 4140
SMTZ23_10001253	WORSMTZ_1252	#N/A	29.6562	51743	SMTZ23_1000125340	SMTZ23_10001253.145	35866	38271	2405	2507145519	2506783068	31.9	Archaea;Euryarchaeota;Methanomicrobia;Methanomicrobiales;Methanomicrobiaceae;Methanofollis;liminatans;Methanofollis liminatans GKZPZ, DSM 4140	Peptidase family C25	pfam01364	NA	NA	pfam01364	NA	NA	NA	SMTZ	FALSE	TRUE	Archaea	Euryarchaeota	Methanomicrobia	Methanomicrobiales	Methanomicrobiaceae	Methanofollis	liminatans	Methanofollis liminatans GKZPZ, DSM 4140
SMTZ23_10001052	WORSMTZ_1051	#N/A	42.1472	48053	SMTZ23_100010521	SMTZ23_10001052.1	3	626	623	2507145519	2506783068	41.9	Archaea;Euryarchaeota;Methanomicrobia;Methanomicrobiales;Methanomicrobiaceae;Methanofollis;liminatans;Methanofollis liminatans GKZPZ, DSM 4140	Peptidase family C25	pfam01364	NA	NA	pfam01364	NA	NA	NA	SMTZ	FALSE	TRUE	Archaea	Euryarchaeota	Methanomicrobia	Methanomicrobiales	Methanomicrobiaceae	Methanofollis	liminatans	Methanofollis liminatans GKZPZ, DSM 4140
SMTZ23_10005644	WORSMTZ_5643	#N/A	30.2582	45852	SMTZ23_1000564427	SMTZ23_10005644.95	26237	28096	1859	2507145519	2506783068	32.4	Archaea;Euryarchaeota;Methanomicrobia;Methanomicrobiales;Methanomicrobiaceae;Methanofollis;liminatans;Methanofollis liminatans GKZPZ, DSM 4140	Peptidase family C25	pfam01364	NA	NA	pfam01364	NA	NA	NA	SMTZ	FALSE	TRUE	Archaea	Euryarchaeota	Methanomicrobia	Methanomicrobiales	Methanomicrobiaceae	Methanofollis	liminatans	Methanofollis liminatans GKZPZ, DSM 4140
SMTZ23_10001903	WORSMTZ_1902	#N/A	30.4526	44699	SMTZ23_1000190352	SMTZ23_10001903.174	42996	44699	1703	2507145519	2506783068	32	Archaea;Euryarchaeota;Methanomicrobia;Methanomicrobiales;Methanomicrobiaceae;Methanofollis;liminatans;Methanofollis liminatans GKZPZ, DSM 4140	Peptidase family C25	pfam01364	NA	NA	pfam01364	NA	NA	NA	SMTZ	FALSE	TRUE	Archaea	Euryarchaeota	Methanomicrobia	Methanomicrobiales	Methanomicrobiaceae	Methanofollis	liminatans	Methanofollis liminatans GKZPZ, DSM 4140
SMTZ23_10001588	WORSMTZ_1587	#N/A	32.3272	43270	SMTZ23_1000158847	SMTZ23_10001588.148	41211	43118	1907	2507145519	2506783068	29.5	Archaea;Euryarchaeota;Methanomicrobia;Methanomicrobiales;Methanomicrobiaceae;Methanofollis;liminatans;Methanofollis liminatans GKZPZ, DSM 4140	Peptidase family C25	pfam01364	COG1957	22.83	pfam01364	NA	NA	NA	SMTZ	FALSE	TRUE	Archaea	Euryarchaeota	Methanomicrobia	Methanomicrobiales	Methanomicrobiaceae	Methanofollis	liminatans	Methanofollis liminatans GKZPZ, DSM 4140
SMTZ23_10000842	WORSMTZ_841	#N/A	33.2464	42922	SMTZ23_1000084227	SMTZ23_10000842.93	29445	31391	1946	2507145519	2506783068	29.3	Archaea;Euryarchaeota;Methanomicrobia;Methanomicrobiales;Methanomicrobiaceae;Methanofollis;liminatans;Methanofollis liminatans GKZPZ, DSM 4140	Peptidase family C25	pfam01364	NA	NA	pfam01364	NA	NA	NA	SMTZ	FALSE	TRUE	Archaea	Euryarchaeota	Methanomicrobia	Methanomicrobiales	Methanomicrobiaceae	Methanofollis	liminatans	Methanofollis liminatans GKZPZ, DSM 4140
SMTZ23_10023646	WORSMTZ_23645	#N/A	30.7481	42305	SMTZ23_1002364641	SMTZ23_10023646.149	33361	35748	2387	2507145519	2506783068	35.5	Archaea;Euryarchaeota;Methanomicrobia;Methanomicrobiales;Methanomicrobiaceae;Methanofollis;liminatans;Methanofollis liminatans GKZPZ, DSM 4140	Peptidase family C25	pfam01364	COG5229	19.43	pfam01364	NA	NA	NA	SMTZ	FALSE	TRUE	Archaea	Euryarchaeota	Methanomicrobia	Methanomicrobiales	Methanomicrobiaceae	Methanofollis	liminatans	Methanofollis liminatans GKZPZ, DSM 4140
SMTZ23_10006047	WORSMTZ_6046	#N/A	29.1481	41368	SMTZ23_100060473	SMTZ23_10006047.9	2096	3961	1865	2507145519	2506783068	29.9	Archaea;Euryarchaeota;Methanomicrobia;Methanomicrobiales;Methanomicrobiaceae;Methanofollis;liminatans;Methanofollis liminatans GKZPZ, DSM 4140	Peptidase family C25	pfam01364	NA	NA	pfam01364	NA	NA	NA	SMTZ	FALSE	TRUE	Archaea	Euryarchaeota	Methanomicrobia	Methanomicrobiales	Methanomicrobiaceae	Methanofollis	liminatans	Methanofollis liminatans GKZPZ, DSM 4140
SMTZ23_10003147	WORSMTZ_3146	#N/A	35.6679	39450	SMTZ23_1000314730	SMTZ23_10003147.108	31324	33264	1940	2507145519	2506783068	28.4	Archaea;Euryarchaeota;Methanomicrobia;Methanomicrobiales;Methanomicrobiaceae;Methanofollis;liminatans;Methanofollis liminatans GKZPZ, DSM 4140	Peptidase family C25	pfam01364	NA	NA	pfam01364	NA	NA	NA	SMTZ	FALSE	TRUE	Archaea	Euryarchaeota	Methanomicrobia	Methanomicrobiales	Methanomicrobiaceae	Methanofollis	liminatans	Methanofollis liminatans GKZPZ, DSM 4140
SMTZ23_10003147	WORSMTZ_3146	#N/A	35.6679	39450	SMTZ23_1000314733	SMTZ23_10003147.118	33994	35355	1361	2507145519	2506783068	29	Archaea;Euryarchaeota;Methanomicrobia;Methanomicrobiales;Methanomicrobiaceae;Methanofollis;liminatans;Methanofollis liminatans GKZPZ, DSM 4140	Peptidase family C25	pfam01364	NA	NA	pfam01364	NA	NA	NA	SMTZ	FALSE	TRUE	Archaea	Euryarchaeota	Methanomicrobia	Methanomicrobiales	Methanomicrobiaceae	Methanofollis	liminatans	Methanofollis liminatans GKZPZ, DSM 4140
SMTZ23_10002745	WORSMTZ_2744	#N/A	31.3896	38156	SMTZ23_1000274520	SMTZ23_10002745.67	27992	29911	1919	2507145519	2506783068	30	Archaea;Euryarchaeota;Methanomicrobia;Methanomicrobiales;Methanomicrobiaceae;Methanofollis;liminatans;Methanofollis liminatans GKZPZ, DSM 4140	Peptidase family C25	pfam01364	NA	NA	pfam01364	NA	NA	NA	SMTZ	FALSE	TRUE	Archaea	Euryarchaeota	Methanomicrobia	Methanomicrobiales	Methanomicrobiaceae	Methanofollis	liminatans	Methanofollis liminatans GKZPZ, DSM 4140
SMTZ23_10001311	WORSMTZ_1310	#N/A	30.1736	35193	SMTZ23_100013119	SMTZ23_10001311.32	8592	10388	1796	2507145519	2506783068	31.4	Archaea;Euryarchaeota;Methanomicrobia;Methanomicrobiales;Methanomicrobiaceae;Methanofollis;liminatans;Methanofollis liminatans GKZPZ, DSM 4140	Peptidase family C25	pfam01364	COG0276	18.12	pfam01364	NA	NA	NA	SMTZ	FALSE	TRUE	Archaea	Euryarchaeota	Methanomicrobia	Methanomicrobiales	Methanomicrobiaceae	Methanofollis	liminatans	Methanofollis liminatans GKZPZ, DSM 4140
SMTZ23_10001311	WORSMTZ_1310	#N/A	30.1736	35193	SMTZ23_1000131111	SMTZ23_10001311.39	12030	13349	1319	2507145519	2506783068	33	Archaea;Euryarchaeota;Methanomicrobia;Methanomicrobiales;Methanomicrobiaceae;Methanofollis;liminatans;Methanofollis liminatans GKZPZ, DSM 4140	Peptidase family C25	pfam01364	NA	NA	pfam01364	NA	NA	NA	SMTZ	FALSE	TRUE	Archaea	Euryarchaeota	Methanomicrobia	Methanomicrobiales	Methanomicrobiaceae	Methanofollis	liminatans	Methanofollis liminatans GKZPZ, DSM 4140
SMTZ23_10007309	WORSMTZ_7308	#N/A	31.5054	34994	SMTZ23_1000730942	SMTZ23_10007309.145	33902	34993	1091	2507145519	2506783068	31.1	Archaea;Euryarchaeota;Methanomicrobia;Methanomicrobiales;Methanomicrobiaceae;Methanofollis;liminatans;Methanofollis liminatans GKZPZ, DSM 4140	Peptidase family C25	pfam01364	NA	NA	pfam01364	NA	NA	NA	SMTZ	FALSE	TRUE	Archaea	Euryarchaeota	Methanomicrobia	Methanomicrobiales	Methanomicrobiaceae	Methanofollis	liminatans	Methanofollis liminatans GKZPZ, DSM 4140
SMTZ23_10002325	WORSMTZ_2324	#N/A	34.3316	34627	SMTZ23_1000232523	SMTZ23_10002325.82	18950	21598	2648	2507145519	2506783068	29.6	Archaea;Euryarchaeota;Methanomicrobia;Methanomicrobiales;Methanomicrobiaceae;Methanofollis;liminatans;Methanofollis liminatans GKZPZ, DSM 4140	Peptidase family C25	pfam01364	NA	NA	pfam01364	NA	NA	NA	SMTZ	FALSE	TRUE	Archaea	Euryarchaeota	Methanomicrobia	Methanomicrobiales	Methanomicrobiaceae	Methanofollis	liminatans	Methanofollis liminatans GKZPZ, DSM 4140
SMTZ23_10001606	WORSMTZ_1605	#N/A	30.1915	32943	SMTZ23_1000160627	SMTZ23_10001606.92	30026	31927	1901	2507145519	2506783068	25.5	Archaea;Euryarchaeota;Methanomicrobia;Methanomicrobiales;Methanomicrobiaceae;Methanofollis;liminatans;Methanofollis liminatans GKZPZ, DSM 4140	Peptidase family C25	pfam01364	NA	NA	pfam01364	NA	NA	NA	SMTZ	FALSE	TRUE	Archaea	Euryarchaeota	Methanomicrobia	Methanomicrobiales	Methanomicrobiaceae	Methanofollis	liminatans	Methanofollis liminatans GKZPZ, DSM 4140
SMTZ23_10001692	WORSMTZ_1691	#N/A	30.9975	31367	SMTZ23_100016929	SMTZ23_10001692.33	8381	9748	1367	2507145519	2506783068	28.9	Archaea;Euryarchaeota;Methanomicrobia;Methanomicrobiales;Methanomicrobiaceae;Methanofollis;liminatans;Methanofollis liminatans GKZPZ, DSM 4140	Peptidase family C25	pfam01364	NA	NA	pfam01364	NA	NA	NA	SMTZ	FALSE	TRUE	Archaea	Euryarchaeota	Methanomicrobia	Methanomicrobiales	Methanomicrobiaceae	Methanofollis	liminatans	Methanofollis liminatans GKZPZ, DSM 4140
SMTZ23_10001692	WORSMTZ_1691	#N/A	30.9975	31367	SMTZ23_1000169221	SMTZ23_10001692.79	19947	21743	1796	2507145519	2506783068	30.5	Archaea;Euryarchaeota;Methanomicrobia;Methanomicrobiales;Methanomicrobiaceae;Methanofollis;liminatans;Methanofollis liminatans GKZPZ, DSM 4140	Peptidase family C25	pfam01364	COG1518	19.61	pfam01364	NA	NA	NA	SMTZ	FALSE	TRUE	Archaea	Euryarchaeota	Methanomicrobia	Methanomicrobiales	Methanomicrobiaceae	Methanofollis	liminatans	Methanofollis liminatans GKZPZ, DSM 4140
SMTZ23_10001828	WORSMTZ_1827	#N/A	31.4374	30276	SMTZ23_1000182827	SMTZ23_10001828.92	24702	26582	1880	2507145519	2506783068	32.6	Archaea;Euryarchaeota;Methanomicrobia;Methanomicrobiales;Methanomicrobiaceae;Methanofollis;liminatans;Methanofollis liminatans GKZPZ, DSM 4140	Peptidase family C25	pfam01364	NA	NA	pfam01364	NA	NA	NA	SMTZ	FALSE	TRUE	Archaea	Euryarchaeota	Methanomicrobia	Methanomicrobiales	Methanomicrobiaceae	Methanofollis	liminatans	Methanofollis liminatans GKZPZ, DSM 4140
SMTZ23_10003873	WORSMTZ_3872	#N/A	30.4252	29801	SMTZ23_100038734	SMTZ23_10003873.10	3173	4531	1358	2507145519	2506783068	28.1	Archaea;Euryarchaeota;Methanomicrobia;Methanomicrobiales;Methanomicrobiaceae;Methanofollis;liminatans;Methanofollis liminatans GKZPZ, DSM 4140	Peptidase family C25	pfam01364	NA	NA	pfam01364	NA	NA	NA	SMTZ	FALSE	TRUE	Archaea	Euryarchaeota	Methanomicrobia	Methanomicrobiales	Methanomicrobiaceae	Methanofollis	liminatans	Methanofollis liminatans GKZPZ, DSM 4140
SMTZ23_10005093	WORSMTZ_5092	#N/A	30.893	29463	SMTZ23_1000509335	SMTZ23_10005093.123	26480	27847	1367	2507145519	2506783068	35.3	Archaea;Euryarchaeota;Methanomicrobia;Methanomicrobiales;Methanomicrobiaceae;Methanofollis;liminatans;Methanofollis liminatans GKZPZ, DSM 4140	Peptidase family C25	pfam01364	NA	NA	pfam01364	NA	NA	NA	SMTZ	FALSE	TRUE	Archaea	Euryarchaeota	Methanomicrobia	Methanomicrobiales	Methanomicrobiaceae	Methanofollis	liminatans	Methanofollis liminatans GKZPZ, DSM 4140
SMTZ23_10002464	WORSMTZ_2463	#N/A	29.8184	29294	SMTZ23_1000246418	SMTZ23_10002464.58	24206	26128	1922	2507145519	2506783068	29.4	Archaea;Euryarchaeota;Methanomicrobia;Methanomicrobiales;Methanomicrobiaceae;Methanofollis;liminatans;Methanofollis liminatans GKZPZ, DSM 4140	Peptidase family C25	pfam01364	NA	NA	pfam01364	NA	NA	NA	SMTZ	FALSE	TRUE	Archaea	Euryarchaeota	Methanomicrobia	Methanomicrobiales	Methanomicrobiaceae	Methanofollis	liminatans	Methanofollis liminatans GKZPZ, DSM 4140
SMTZ23_10002097	WORSMTZ_2096	#N/A	28.7773	28446	SMTZ23_100020975	SMTZ23_10002097.16	6427	8832	2405	2507145519	2506783068	31.5	Archaea;Euryarchaeota;Methanomicrobia;Methanomicrobiales;Methanomicrobiaceae;Methanofollis;liminatans;Methanofollis liminatans GKZPZ, DSM 4140	Peptidase family C25	pfam01364	NA	NA	pfam01364	NA	NA	NA	SMTZ	FALSE	TRUE	Archaea	Euryarchaeota	Methanomicrobia	Methanomicrobiales	Methanomicrobiaceae	Methanofollis	liminatans	Methanofollis liminatans GKZPZ, DSM 4140
SMTZ23_10002865	WORSMTZ_2864	#N/A	36.3534	28388	SMTZ23_100028651	SMTZ23_10002865.1	2	460	458	2507145519	2506783068	33.1	Archaea;Euryarchaeota;Methanomicrobia;Methanomicrobiales;Methanomicrobiaceae;Methanofollis;liminatans;Methanofollis liminatans GKZPZ, DSM 4140	Peptidase family C25	pfam01364	COG3828	28.85	pfam01364	NA	NA	NA	SMTZ	FALSE	TRUE	Archaea	Euryarchaeota	Methanomicrobia	Methanomicrobiales	Methanomicrobiaceae	Methanofollis	liminatans	Methanofollis liminatans GKZPZ, DSM 4140
SMTZ23_10002865	WORSMTZ_2864	#N/A	36.3534	28388	SMTZ23_1000286515	SMTZ23_10002865.52	10055	11734	1679	2507145519	2506783068	32.6	Archaea;Euryarchaeota;Methanomicrobia;Methanomicrobiales;Methanomicrobiaceae;Methanofollis;liminatans;Methanofollis liminatans GKZPZ, DSM 4140	Peptidase family C25	pfam01364	NA	NA	pfam01364	NA	NA	NA	SMTZ	FALSE	TRUE	Archaea	Euryarchaeota	Methanomicrobia	Methanomicrobiales	Methanomicrobiaceae	Methanofollis	liminatans	Methanofollis liminatans GKZPZ, DSM 4140
SMTZ23_10002865	WORSMTZ_2864	#N/A	36.3534	28388	SMTZ23_1000286516	SMTZ23_10002865.56	11845	14283	2438	2507145519	2506783068	28.6	Archaea;Euryarchaeota;Methanomicrobia;Methanomicrobiales;Methanomicrobiaceae;Methanofollis;liminatans;Methanofollis liminatans GKZPZ, DSM 4140	Peptidase family C25	pfam01364	NA	NA	pfam01364	NA	NA	NA	SMTZ	FALSE	TRUE	Archaea	Euryarchaeota	Methanomicrobia	Methanomicrobiales	Methanomicrobiaceae	Methanofollis	liminatans	Methanofollis liminatans GKZPZ, DSM 4140
SMTZ23_10002121	WORSMTZ_2120	#N/A	32.061	28268	SMTZ23_1000212129	SMTZ23_10002121.98	24817	26697	1880	2507145519	2506783068	33.6	Archaea;Euryarchaeota;Methanomicrobia;Methanomicrobiales;Methanomicrobiaceae;Methanofollis;liminatans;Methanofollis liminatans GKZPZ, DSM 4140	Peptidase family C25	pfam01364	COG4312	22.58	pfam01364	NA	NA	NA	SMTZ	FALSE	TRUE	Archaea	Euryarchaeota	Methanomicrobia	Methanomicrobiales	Methanomicrobiaceae	Methanofollis	liminatans	Methanofollis liminatans GKZPZ, DSM 4140
SMTZ23_10008655	WORSMTZ_8654	#N/A	36.1293	28005	SMTZ23_1000865512	SMTZ23_10008655.44	14560	15918	1358	2507145519	2506783068	29.2	Archaea;Euryarchaeota;Methanomicrobia;Methanomicrobiales;Methanomicrobiaceae;Methanofollis;liminatans;Methanofollis liminatans GKZPZ, DSM 4140	Peptidase family C25	pfam01364	NA	NA	pfam01364	NA	NA	NA	SMTZ	FALSE	TRUE	Archaea	Euryarchaeota	Methanomicrobia	Methanomicrobiales	Methanomicrobiaceae	Methanofollis	liminatans	Methanofollis liminatans GKZPZ, DSM 4140
SMTZ23_10007905	WORSMTZ_7904	#N/A	29.7657	26806	SMTZ23_1000790521	SMTZ23_10007905.73	18329	19528	1199	2507145519	2506783068	28.1	Archaea;Euryarchaeota;Methanomicrobia;Methanomicrobiales;Methanomicrobiaceae;Methanofollis;liminatans;Methanofollis liminatans GKZPZ, DSM 4140	Peptidase family C25	pfam01364	NA	NA	pfam01364	NA	NA	NA	SMTZ	FALSE	TRUE	Archaea	Euryarchaeota	Methanomicrobia	Methanomicrobiales	Methanomicrobiaceae	Methanofollis	liminatans	Methanofollis liminatans GKZPZ, DSM 4140
SMTZ23_10002407	WORSMTZ_2406	#N/A	31.3792	26661	SMTZ23_100024071	SMTZ23_10002407.1	3	1415	1412	2507145519	2506783068	26	Archaea;Euryarchaeota;Methanomicrobia;Methanomicrobiales;Methanomicrobiaceae;Methanofollis;liminatans;Methanofollis liminatans GKZPZ, DSM 4140	Peptidase family C25	pfam01364	NA	NA	pfam01364	NA	NA	NA	SMTZ	FALSE	TRUE	Archaea	Euryarchaeota	Methanomicrobia	Methanomicrobiales	Methanomicrobiaceae	Methanofollis	liminatans	Methanofollis liminatans GKZPZ, DSM 4140
SMTZ23_10011671	WORSMTZ_11670	#N/A	32.5623	26543	SMTZ23_1001167117	SMTZ23_10011671.56	18305	20275	1970	2507145519	2506783068	31	Archaea;Euryarchaeota;Methanomicrobia;Methanomicrobiales;Methanomicrobiaceae;Methanofollis;liminatans;Methanofollis liminatans GKZPZ, DSM 4140	Peptidase family C25	pfam01364	NA	NA	pfam01364	NA	NA	NA	SMTZ	FALSE	TRUE	Archaea	Euryarchaeota	Methanomicrobia	Methanomicrobiales	Methanomicrobiaceae	Methanofollis	liminatans	Methanofollis liminatans GKZPZ, DSM 4140
SMTZ23_10005941	WORSMTZ_5940	#N/A	37.3261	25655	SMTZ23_100059417	SMTZ23_10005941.24	9113	13831	4718	2507145519	2506783068	30.7	Archaea;Euryarchaeota;Methanomicrobia;Methanomicrobiales;Methanomicrobiaceae;Methanofollis;liminatans;Methanofollis liminatans GKZPZ, DSM 4140	Peptidase family C25	pfam01364	COG1470	22.01	pfam01364	NA	NA	NA	SMTZ	FALSE	TRUE	Archaea	Euryarchaeota	Methanomicrobia	Methanomicrobiales	Methanomicrobiaceae	Methanofollis	liminatans	Methanofollis liminatans GKZPZ, DSM 4140
SMTZ23_10002800	WORSMTZ_2799	#N/A	31.1901	24947	SMTZ23_100028005	SMTZ23_10002800.11	1815	4307	2492	2507145519	2506783068	31.5	Archaea;Euryarchaeota;Methanomicrobia;Methanomicrobiales;Methanomicrobiaceae;Methanofollis;liminatans;Methanofollis liminatans GKZPZ, DSM 4140	Peptidase family C25	pfam01364	NA	NA	pfam01364	NA	NA	NA	SMTZ	FALSE	TRUE	Archaea	Euryarchaeota	Methanomicrobia	Methanomicrobiales	Methanomicrobiaceae	Methanofollis	liminatans	Methanofollis liminatans GKZPZ, DSM 4140
SMTZ23_10009373	WORSMTZ_9372	#N/A	31.2474	24338	SMTZ23_100093735	SMTZ23_10009373.13	1672	4140	2468	2507145519	2506783068	36.9	Archaea;Euryarchaeota;Methanomicrobia;Methanomicrobiales;Methanomicrobiaceae;Methanofollis;liminatans;Methanofollis liminatans GKZPZ, DSM 4140	Peptidase family C25	pfam01364	COG3967	22.73	pfam01364	NA	NA	NA	SMTZ	FALSE	TRUE	Archaea	Euryarchaeota	Methanomicrobia	Methanomicrobiales	Methanomicrobiaceae	Methanofollis	liminatans	Methanofollis liminatans GKZPZ, DSM 4140
SMTZ23_10003268	WORSMTZ_3267	#N/A	29.6454	23265	SMTZ23_1000326811	SMTZ23_10003268.40	10555	12981	2426	2507145519	2506783068	30.2	Archaea;Euryarchaeota;Methanomicrobia;Methanomicrobiales;Methanomicrobiaceae;Methanofollis;liminatans;Methanofollis liminatans GKZPZ, DSM 4140	Peptidase family C25	pfam01364	NA	NA	pfam01364	NA	NA	NA	SMTZ	FALSE	TRUE	Archaea	Euryarchaeota	Methanomicrobia	Methanomicrobiales	Methanomicrobiaceae	Methanofollis	liminatans	Methanofollis liminatans GKZPZ, DSM 4140
SMTZ23_10003519	WORSMTZ_3518	#N/A	31.1278	22504	SMTZ23_1000351912	SMTZ23_10003519.42	9801	11693	1892	2507145519	2506783068	29.3	Archaea;Euryarchaeota;Methanomicrobia;Methanomicrobiales;Methanomicrobiaceae;Methanofollis;liminatans;Methanofollis liminatans GKZPZ, DSM 4140	Peptidase family C25	pfam01364	COG1071	28.3	pfam01364	NA	NA	NA	SMTZ	FALSE	TRUE	Archaea	Euryarchaeota	Methanomicrobia	Methanomicrobiales	Methanomicrobiaceae	Methanofollis	liminatans	Methanofollis liminatans GKZPZ, DSM 4140
SMTZ23_10006843	WORSMTZ_6842	#N/A	34.5148	22486	SMTZ23_100068433	SMTZ23_10006843.9	1710	2768	1058	2507145519	2506783068	28.6	Archaea;Euryarchaeota;Methanomicrobia;Methanomicrobiales;Methanomicrobiaceae;Methanofollis;liminatans;Methanofollis liminatans GKZPZ, DSM 4140	Peptidase family C25	pfam01364	NA	NA	pfam01364	NA	NA	NA	SMTZ	FALSE	TRUE	Archaea	Euryarchaeota	Methanomicrobia	Methanomicrobiales	Methanomicrobiaceae	Methanofollis	liminatans	Methanofollis liminatans GKZPZ, DSM 4140
SMTZ23_10004852	WORSMTZ_4851	#N/A	33.2127	21835	SMTZ23_100048528	SMTZ23_10004852.26	8417	9826	1409	2507145519	2506783068	29.9	Archaea;Euryarchaeota;Methanomicrobia;Methanomicrobiales;Methanomicrobiaceae;Methanofollis;liminatans;Methanofollis liminatans GKZPZ, DSM 4140	Peptidase family C25	pfam01364	NA	NA	pfam01364	NA	NA	NA	SMTZ	FALSE	TRUE	Archaea	Euryarchaeota	Methanomicrobia	Methanomicrobiales	Methanomicrobiaceae	Methanofollis	liminatans	Methanofollis liminatans GKZPZ, DSM 4140
SMTZ23_10004852	WORSMTZ_4851	#N/A	33.2127	21835	SMTZ23_100048529	SMTZ23_10004852.30	9848	11272	1424	2507145519	2506783068	31.5	Archaea;Euryarchaeota;Methanomicrobia;Methanomicrobiales;Methanomicrobiaceae;Methanofollis;liminatans;Methanofollis liminatans GKZPZ, DSM 4140	Peptidase family C25	pfam01364	NA	NA	pfam01364	NA	NA	NA	SMTZ	FALSE	TRUE	Archaea	Euryarchaeota	Methanomicrobia	Methanomicrobiales	Methanomicrobiaceae	Methanofollis	liminatans	Methanofollis liminatans GKZPZ, DSM 4140
SMTZ23_10004852	WORSMTZ_4851	#N/A	33.2127	21835	SMTZ23_1000485213	SMTZ23_10004852.46	16152	18113	1961	2507145519	2506783068	29	Archaea;Euryarchaeota;Methanomicrobia;Methanomicrobiales;Methanomicrobiaceae;Methanofollis;liminatans;Methanofollis liminatans GKZPZ, DSM 4140	Peptidase family C25	pfam01364	NA	NA	pfam01364	NA	NA	NA	SMTZ	FALSE	TRUE	Archaea	Euryarchaeota	Methanomicrobia	Methanomicrobiales	Methanomicrobiaceae	Methanofollis	liminatans	Methanofollis liminatans GKZPZ, DSM 4140
SMTZ23_10004048	WORSMTZ_4047	#N/A	33.8822	21681	SMTZ23_100040488	SMTZ23_10004048.25	9418	11931	2513	2507145519	2506783068	32	Archaea;Euryarchaeota;Methanomicrobia;Methanomicrobiales;Methanomicrobiaceae;Methanofollis;liminatans;Methanofollis liminatans GKZPZ, DSM 4140	Peptidase family C25	pfam01364	NA	NA	pfam01364	NA	NA	NA	SMTZ	FALSE	TRUE	Archaea	Euryarchaeota	Methanomicrobia	Methanomicrobiales	Methanomicrobiaceae	Methanofollis	liminatans	Methanofollis liminatans GKZPZ, DSM 4140
SMTZ23_10006937	WORSMTZ_6936	#N/A	29.7032	21634	SMTZ23_1000693711	SMTZ23_10006937.35	10342	12243	1901	2507145519	2506783068	30	Archaea;Euryarchaeota;Methanomicrobia;Methanomicrobiales;Methanomicrobiaceae;Methanofollis;liminatans;Methanofollis liminatans GKZPZ, DSM 4140	Peptidase family C25	pfam01364	NA	NA	pfam01364	NA	NA	NA	SMTZ	FALSE	TRUE	Archaea	Euryarchaeota	Methanomicrobia	Methanomicrobiales	Methanomicrobiaceae	Methanofollis	liminatans	Methanofollis liminatans GKZPZ, DSM 4140
SMTZ23_10012779	WORSMTZ_12778	#N/A	31.5511	21359	SMTZ23_100127795	SMTZ23_10012779.17	5442	7643	2201	2507145519	2506783068	31.4	Archaea;Euryarchaeota;Methanomicrobia;Methanomicrobiales;Methanomicrobiaceae;Methanofollis;liminatans;Methanofollis liminatans GKZPZ, DSM 4140	Peptidase family C25	pfam01364	NA	NA	pfam01364	NA	NA	NA	SMTZ	FALSE	TRUE	Archaea	Euryarchaeota	Methanomicrobia	Methanomicrobiales	Methanomicrobiaceae	Methanofollis	liminatans	Methanofollis liminatans GKZPZ, DSM 4140
SMTZ23_10003963	WORSMTZ_3962	#N/A	29.0232	21345	SMTZ23_100039637	SMTZ23_10003963.26	9217	11721	2504	2507145519	2506783068	31	Archaea;Euryarchaeota;Methanomicrobia;Methanomicrobiales;Methanomicrobiaceae;Methanofollis;liminatans;Methanofollis liminatans GKZPZ, DSM 4140	Peptidase family C25	pfam01364	NA	NA	pfam01364	NA	NA	NA	SMTZ	FALSE	TRUE	Archaea	Euryarchaeota	Methanomicrobia	Methanomicrobiales	Methanomicrobiaceae	Methanofollis	liminatans	Methanofollis liminatans GKZPZ, DSM 4140
SMTZ23_10005203	WORSMTZ_5202	#N/A	35.7771	20910	SMTZ23_1000520329	SMTZ23_10005203.95	19402	20910	1508	2507145519	2506783068	31.5	Archaea;Euryarchaeota;Methanomicrobia;Methanomicrobiales;Methanomicrobiaceae;Methanofollis;liminatans;Methanofollis liminatans GKZPZ, DSM 4140	Peptidase family C25	pfam01364	NA	NA	pfam01364	NA	NA	NA	SMTZ	FALSE	TRUE	Archaea	Euryarchaeota	Methanomicrobia	Methanomicrobiales	Methanomicrobiaceae	Methanofollis	liminatans	Methanofollis liminatans GKZPZ, DSM 4140
SMTZ23_10004501	WORSMTZ_4500	#N/A	33.1131	20134	SMTZ23_1000450112	SMTZ23_10004501.42	10687	12627	1940	2507145519	2506783068	28.7	Archaea;Euryarchaeota;Methanomicrobia;Methanomicrobiales;Methanomicrobiaceae;Methanofollis;liminatans;Methanofollis liminatans GKZPZ, DSM 4140	Peptidase family C25	pfam01364	NA	NA	pfam01364	NA	NA	NA	SMTZ	FALSE	TRUE	Archaea	Euryarchaeota	Methanomicrobia	Methanomicrobiales	Methanomicrobiaceae	Methanofollis	liminatans	Methanofollis liminatans GKZPZ, DSM 4140
SMTZ23_10005412	WORSMTZ_5411	#N/A	37.0895	19825	SMTZ23_100054129	SMTZ23_10005412.27	7629	9518	1889	2507145519	2506783068	26.4	Archaea;Euryarchaeota;Methanomicrobia;Methanomicrobiales;Methanomicrobiaceae;Methanofollis;liminatans;Methanofollis liminatans GKZPZ, DSM 4140	Peptidase family C25	pfam01364	NA	NA	pfam01364	NA	NA	NA	SMTZ	FALSE	TRUE	Archaea	Euryarchaeota	Methanomicrobia	Methanomicrobiales	Methanomicrobiaceae	Methanofollis	liminatans	Methanofollis liminatans GKZPZ, DSM 4140
SMTZ23_10004719	WORSMTZ_4718	#N/A	31.0026	19679	SMTZ23_100047197	SMTZ23_10004719.20	5034	6983	1949	2507145519	2506783068	31.9	Archaea;Euryarchaeota;Methanomicrobia;Methanomicrobiales;Methanomicrobiaceae;Methanofollis;liminatans;Methanofollis liminatans GKZPZ, DSM 4140	Peptidase family C25	pfam01364	NA	NA	pfam01364	NA	NA	NA	SMTZ	FALSE	TRUE	Archaea	Euryarchaeota	Methanomicrobia	Methanomicrobiales	Methanomicrobiaceae	Methanofollis	liminatans	Methanofollis liminatans GKZPZ, DSM 4140
SMTZ23_10010621	WORSMTZ_10620	#N/A	35.2986	19641	SMTZ23_1001062113	SMTZ23_10010621.40	7335	8696	1361	2507145519	2506783068	29.3	Archaea;Euryarchaeota;Methanomicrobia;Methanomicrobiales;Methanomicrobiaceae;Methanofollis;liminatans;Methanofollis liminatans GKZPZ, DSM 4140	Peptidase family C25	pfam01364	NA	NA	pfam01364	NA	NA	NA	SMTZ	FALSE	TRUE	Archaea	Euryarchaeota	Methanomicrobia	Methanomicrobiales	Methanomicrobiaceae	Methanofollis	liminatans	Methanofollis liminatans GKZPZ, DSM 4140
SMTZ23_10010621	WORSMTZ_10620	#N/A	35.2986	19641	SMTZ23_1001062115	SMTZ23_10010621.47	9304	11289	1985	2507145519	2506783068	30	Archaea;Euryarchaeota;Methanomicrobia;Methanomicrobiales;Methanomicrobiaceae;Methanofollis;liminatans;Methanofollis liminatans GKZPZ, DSM 4140	Peptidase family C25	pfam01364	NA	NA	pfam01364	NA	NA	NA	SMTZ	FALSE	TRUE	Archaea	Euryarchaeota	Methanomicrobia	Methanomicrobiales	Methanomicrobiaceae	Methanofollis	liminatans	Methanofollis liminatans GKZPZ, DSM 4140
SMTZ23_10010621	WORSMTZ_10620	#N/A	35.2986	19641	SMTZ23_1001062117	SMTZ23_10010621.55	12386	13270	884	2507145519	2506783068	36.4	Archaea;Euryarchaeota;Methanomicrobia;Methanomicrobiales;Methanomicrobiaceae;Methanofollis;liminatans;Methanofollis liminatans GKZPZ, DSM 4140	Peptidase family C25	pfam01364	NA	NA	pfam01364	NA	NA	NA	SMTZ	FALSE	TRUE	Archaea	Euryarchaeota	Methanomicrobia	Methanomicrobiales	Methanomicrobiaceae	Methanofollis	liminatans	Methanofollis liminatans GKZPZ, DSM 4140
SMTZ23_10008405	WORSMTZ_8404	#N/A	38.3671	19462	SMTZ23_1000840519	SMTZ23_10008405.59	16872	18362	1490	2507145519	2506783068	27.1	Archaea;Euryarchaeota;Methanomicrobia;Methanomicrobiales;Methanomicrobiaceae;Methanofollis;liminatans;Methanofollis liminatans GKZPZ, DSM 4140	Peptidase family C25	pfam01364	COG5539	22.22	pfam01364	NA	NA	NA	SMTZ	FALSE	TRUE	Archaea	Euryarchaeota	Methanomicrobia	Methanomicrobiales	Methanomicrobiaceae	Methanofollis	liminatans	Methanofollis liminatans GKZPZ, DSM 4140
SMTZ23_10004843	WORSMTZ_4842	#N/A	28.9069	19459	SMTZ23_1000484318	SMTZ23_10004843.57	16498	18351	1853	2507145519	2506783068	32.7	Archaea;Euryarchaeota;Methanomicrobia;Methanomicrobiales;Methanomicrobiaceae;Methanofollis;liminatans;Methanofollis liminatans GKZPZ, DSM 4140	Peptidase family C25	pfam01364	NA	NA	pfam01364	NA	NA	NA	SMTZ	FALSE	TRUE	Archaea	Euryarchaeota	Methanomicrobia	Methanomicrobiales	Methanomicrobiaceae	Methanofollis	liminatans	Methanofollis liminatans GKZPZ, DSM 4140
SMTZ23_10004932	WORSMTZ_4931	#N/A	47.0692	19278	SMTZ23_1000493215	SMTZ23_10004932.48	16398	18644	2246	2507145519	2506783068	33.2	Archaea;Euryarchaeota;Methanomicrobia;Methanomicrobiales;Methanomicrobiaceae;Methanofollis;liminatans;Methanofollis liminatans GKZPZ, DSM 4140	Peptidase family C25	pfam01364	NA	NA	pfam01364	NA	NA	NA	SMTZ	FALSE	TRUE	Archaea	Euryarchaeota	Methanomicrobia	Methanomicrobiales	Methanomicrobiaceae	Methanofollis	liminatans	Methanofollis liminatans GKZPZ, DSM 4140
SMTZ23_10010090	WORSMTZ_10089	#N/A	31.0287	19092	SMTZ23_100100908	SMTZ23_10010090.25	5071	6462	1391	2507145519	2506783068	33.3	Archaea;Euryarchaeota;Methanomicrobia;Methanomicrobiales;Methanomicrobiaceae;Methanofollis;liminatans;Methanofollis liminatans GKZPZ, DSM 4140	Peptidase family C25	pfam01364	NA	NA	pfam01364	NA	NA	NA	SMTZ	FALSE	TRUE	Archaea	Euryarchaeota	Methanomicrobia	Methanomicrobiales	Methanomicrobiaceae	Methanofollis	liminatans	Methanofollis liminatans GKZPZ, DSM 4140
SMTZ23_10005444	WORSMTZ_5443	#N/A	31.4405	18403	SMTZ23_100054445	SMTZ23_10005444.16	4147	5847	1700	2507145519	2506783068	32.2	Archaea;Euryarchaeota;Methanomicrobia;Methanomicrobiales;Methanomicrobiaceae;Methanofollis;liminatans;Methanofollis liminatans GKZPZ, DSM 4140	Peptidase family C25	pfam01364	NA	NA	pfam01364	NA	NA	NA	SMTZ	FALSE	TRUE	Archaea	Euryarchaeota	Methanomicrobia	Methanomicrobiales	Methanomicrobiaceae	Methanofollis	liminatans	Methanofollis liminatans GKZPZ, DSM 4140
SMTZ23_10005444	WORSMTZ_5443	#N/A	31.4405	18403	SMTZ23_100054446	SMTZ23_10005444.20	5924	8554	2630	2507145519	2506783068	28.5	Archaea;Euryarchaeota;Methanomicrobia;Methanomicrobiales;Methanomicrobiaceae;Methanofollis;liminatans;Methanofollis liminatans GKZPZ, DSM 4140	Peptidase family C25	pfam01364	NA	NA	pfam01364	NA	NA	NA	SMTZ	FALSE	TRUE	Archaea	Euryarchaeota	Methanomicrobia	Methanomicrobiales	Methanomicrobiaceae	Methanofollis	liminatans	Methanofollis liminatans GKZPZ, DSM 4140
SMTZ23_10005444	WORSMTZ_5443	#N/A	31.4405	18403	SMTZ23_1000544412	SMTZ23_10005444.44	14486	16411	1925	2507145519	2506783068	29	Archaea;Euryarchaeota;Methanomicrobia;Methanomicrobiales;Methanomicrobiaceae;Methanofollis;liminatans;Methanofollis liminatans GKZPZ, DSM 4140	Peptidase family C25	pfam01364	NA	NA	pfam01364	NA	NA	NA	SMTZ	FALSE	TRUE	Archaea	Euryarchaeota	Methanomicrobia	Methanomicrobiales	Methanomicrobiaceae	Methanofollis	liminatans	Methanofollis liminatans GKZPZ, DSM 4140
SMTZ23_10005489	WORSMTZ_5488	#N/A	30.9341	18339	SMTZ23_100054896	SMTZ23_10005489.21	7377	9401	2024	2507145519	2506783068	31.1	Archaea;Euryarchaeota;Methanomicrobia;Methanomicrobiales;Methanomicrobiaceae;Methanofollis;liminatans;Methanofollis liminatans GKZPZ, DSM 4140	Peptidase family C25	pfam01364	NA	NA	pfam01364	NA	NA	NA	SMTZ	FALSE	TRUE	Archaea	Euryarchaeota	Methanomicrobia	Methanomicrobiales	Methanomicrobiaceae	Methanofollis	liminatans	Methanofollis liminatans GKZPZ, DSM 4140
SMTZ23_10005626	WORSMTZ_5625	#N/A	30.4473	18110	SMTZ23_100056266	SMTZ23_10005626.19	2810	4231	1421	2507145519	2506783068	29.3	Archaea;Euryarchaeota;Methanomicrobia;Methanomicrobiales;Methanomicrobiaceae;Methanofollis;liminatans;Methanofollis liminatans GKZPZ, DSM 4140	Peptidase family C25	pfam01364	NA	NA	pfam01364	NA	NA	NA	SMTZ	FALSE	TRUE	Archaea	Euryarchaeota	Methanomicrobia	Methanomicrobiales	Methanomicrobiaceae	Methanofollis	liminatans	Methanofollis liminatans GKZPZ, DSM 4140
SMTZ23_10010297	WORSMTZ_10296	#N/A	35.0409	17842	SMTZ23_100102975	SMTZ23_10010297.15	10749	12719	1970	2507145519	2506783068	31.4	Archaea;Euryarchaeota;Methanomicrobia;Methanomicrobiales;Methanomicrobiaceae;Methanofollis;liminatans;Methanofollis liminatans GKZPZ, DSM 4140	Peptidase family C25	pfam01364	NA	NA	pfam01364	NA	NA	NA	SMTZ	FALSE	TRUE	Archaea	Euryarchaeota	Methanomicrobia	Methanomicrobiales	Methanomicrobiaceae	Methanofollis	liminatans	Methanofollis liminatans GKZPZ, DSM 4140
SMTZ23_10005853	WORSMTZ_5852	#N/A	30.7107	17730	SMTZ23_100058534	SMTZ23_10005853.11	3028	5649	2621	2507145519	2506783068	30.7	Archaea;Euryarchaeota;Methanomicrobia;Methanomicrobiales;Methanomicrobiaceae;Methanofollis;liminatans;Methanofollis liminatans GKZPZ, DSM 4140	Peptidase family C25	pfam01364	NA	NA	pfam01364	NA	NA	NA	SMTZ	FALSE	TRUE	Archaea	Euryarchaeota	Methanomicrobia	Methanomicrobiales	Methanomicrobiaceae	Methanofollis	liminatans	Methanofollis liminatans GKZPZ, DSM 4140
SMTZ23_10008823	WORSMTZ_8822	#N/A	31.7655	16987	SMTZ23_1000882315	SMTZ23_10008823.50	10907	12787	1880	2507145519	2506783068	31.9	Archaea;Euryarchaeota;Methanomicrobia;Methanomicrobiales;Methanomicrobiaceae;Methanofollis;liminatans;Methanofollis liminatans GKZPZ, DSM 4140	Peptidase family C25	pfam01364	COG4312	26.67	pfam01364	NA	NA	NA	SMTZ	FALSE	TRUE	Archaea	Euryarchaeota	Methanomicrobia	Methanomicrobiales	Methanomicrobiaceae	Methanofollis	liminatans	Methanofollis liminatans GKZPZ, DSM 4140
SMTZ23_10006807	WORSMTZ_6806	#N/A	31.5876	16497	SMTZ23_100068077	SMTZ23_10006807.25	9595	12087	2492	2507145519	2506783068	28.8	Archaea;Euryarchaeota;Methanomicrobia;Methanomicrobiales;Methanomicrobiaceae;Methanofollis;liminatans;Methanofollis liminatans GKZPZ, DSM 4140	Peptidase family C25	pfam01364	NA	NA	pfam01364	NA	NA	NA	SMTZ	FALSE	TRUE	Archaea	Euryarchaeota	Methanomicrobia	Methanomicrobiales	Methanomicrobiaceae	Methanofollis	liminatans	Methanofollis liminatans GKZPZ, DSM 4140
SMTZ23_10007033	WORSMTZ_7032	#N/A	34.3275	16261	SMTZ23_100070337	SMTZ23_10007033.24	6259	8457	2198	2507145519	2506783068	35.4	Archaea;Euryarchaeota;Methanomicrobia;Methanomicrobiales;Methanomicrobiaceae;Methanofollis;liminatans;Methanofollis liminatans GKZPZ, DSM 4140	Peptidase family C25	pfam01364	NA	NA	pfam01364	NA	NA	NA	SMTZ	FALSE	TRUE	Archaea	Euryarchaeota	Methanomicrobia	Methanomicrobiales	Methanomicrobiaceae	Methanofollis	liminatans	Methanofollis liminatans GKZPZ, DSM 4140
SMTZ23_10007204	WORSMTZ_7203	#N/A	33.0842	16053	SMTZ23_100072044	SMTZ23_10007204.13	2884	4812	1928	2507145519	2506783068	30.4	Archaea;Euryarchaeota;Methanomicrobia;Methanomicrobiales;Methanomicrobiaceae;Methanofollis;liminatans;Methanofollis liminatans GKZPZ, DSM 4140	Peptidase family C25	pfam01364	NA	NA	pfam01364	NA	NA	NA	SMTZ	FALSE	TRUE	Archaea	Euryarchaeota	Methanomicrobia	Methanomicrobiales	Methanomicrobiaceae	Methanofollis	liminatans	Methanofollis liminatans GKZPZ, DSM 4140
SMTZ23_10052090	WORSMTZ_52089	#N/A	31.3622	16048	SMTZ23_100520909	SMTZ23_10052090.30	7325	9760	2435	2507145519	2506783068	32.9	Archaea;Euryarchaeota;Methanomicrobia;Methanomicrobiales;Methanomicrobiaceae;Methanofollis;liminatans;Methanofollis liminatans GKZPZ, DSM 4140	Peptidase family C25	pfam01364	NA	NA	pfam01364	NA	NA	NA	SMTZ	FALSE	TRUE	Archaea	Euryarchaeota	Methanomicrobia	Methanomicrobiales	Methanomicrobiaceae	Methanofollis	liminatans	Methanofollis liminatans GKZPZ, DSM 4140
SMTZ23_10007297	WORSMTZ_7296	#N/A	29.393	15946	SMTZ23_100072975	SMTZ23_10007297.17	4295	6172	1877	2507145519	2506783068	29.5	Archaea;Euryarchaeota;Methanomicrobia;Methanomicrobiales;Methanomicrobiaceae;Methanofollis;liminatans;Methanofollis liminatans GKZPZ, DSM 4140	Peptidase family C25	pfam01364	NA	NA	pfam01364	NA	NA	NA	SMTZ	FALSE	TRUE	Archaea	Euryarchaeota	Methanomicrobia	Methanomicrobiales	Methanomicrobiaceae	Methanofollis	liminatans	Methanofollis liminatans GKZPZ, DSM 4140
SMTZ23_10007472	WORSMTZ_7471	#N/A	33.3164	15761	SMTZ23_100074726	SMTZ23_10007472.16	7119	9563	2444	2507145519	2506783068	27.4	Archaea;Euryarchaeota;Methanomicrobia;Methanomicrobiales;Methanomicrobiaceae;Methanofollis;liminatans;Methanofollis liminatans GKZPZ, DSM 4140	Peptidase family C25	pfam01364	NA	NA	pfam01364	NA	NA	NA	SMTZ	FALSE	TRUE	Archaea	Euryarchaeota	Methanomicrobia	Methanomicrobiales	Methanomicrobiaceae	Methanofollis	liminatans	Methanofollis liminatans GKZPZ, DSM 4140
SMTZ23_10026759	WORSMTZ_26758	#N/A	33.2597	15394	SMTZ23_100267594	SMTZ23_10026759.13	2185	4134	1949	2507145519	2506783068	30.2	Archaea;Euryarchaeota;Methanomicrobia;Methanomicrobiales;Methanomicrobiaceae;Methanofollis;liminatans;Methanofollis liminatans GKZPZ, DSM 4140	Peptidase family C25	pfam01364	NA	NA	pfam01364	NA	NA	NA	SMTZ	FALSE	TRUE	Archaea	Euryarchaeota	Methanomicrobia	Methanomicrobiales	Methanomicrobiaceae	Methanofollis	liminatans	Methanofollis liminatans GKZPZ, DSM 4140
SMTZ23_10013529	WORSMTZ_13528	#N/A	49.6328	14980	SMTZ23_1001352919	SMTZ23_10013529.59	13308	14870	1562	2507145519	2506783068	29.7	Archaea;Euryarchaeota;Methanomicrobia;Methanomicrobiales;Methanomicrobiaceae;Methanofollis;liminatans;Methanofollis liminatans GKZPZ, DSM 4140	Peptidase family C25	pfam01364	NA	NA	pfam01364	NA	NA	NA	SMTZ	FALSE	TRUE	Archaea	Euryarchaeota	Methanomicrobia	Methanomicrobiales	Methanomicrobiaceae	Methanofollis	liminatans	Methanofollis liminatans GKZPZ, DSM 4140
SMTZ23_10015018	WORSMTZ_15017	#N/A	29.3799	14949	SMTZ23_100150181	SMTZ23_10015018.1	3	1100	1097	2507145519	2506783068	30.9	Archaea;Euryarchaeota;Methanomicrobia;Methanomicrobiales;Methanomicrobiaceae;Methanofollis;liminatans;Methanofollis liminatans GKZPZ, DSM 4140	Peptidase family C25	pfam01364	NA	NA	pfam01364	NA	NA	NA	SMTZ	FALSE	TRUE	Archaea	Euryarchaeota	Methanomicrobia	Methanomicrobiales	Methanomicrobiaceae	Methanofollis	liminatans	Methanofollis liminatans GKZPZ, DSM 4140
SMTZ23_10015018	WORSMTZ_15017	#N/A	29.3799	14949	SMTZ23_1001501810	SMTZ23_10015018.32	6347	7681	1334	2507145519	2506783068	28.4	Archaea;Euryarchaeota;Methanomicrobia;Methanomicrobiales;Methanomicrobiaceae;Methanofollis;liminatans;Methanofollis liminatans GKZPZ, DSM 4140	Peptidase family C25	pfam01364	NA	NA	pfam01364	NA	NA	NA	SMTZ	FALSE	TRUE	Archaea	Euryarchaeota	Methanomicrobia	Methanomicrobiales	Methanomicrobiaceae	Methanofollis	liminatans	Methanofollis liminatans GKZPZ, DSM 4140
SMTZ23_10009395	WORSMTZ_9394	#N/A	29.8374	14941	SMTZ23_100093953	SMTZ23_10009395.7	1288	2712	1424	2507145519	2506783068	27.5	Archaea;Euryarchaeota;Methanomicrobia;Methanomicrobiales;Methanomicrobiaceae;Methanofollis;liminatans;Methanofollis liminatans GKZPZ, DSM 4140	Peptidase family C25	pfam01364	NA	NA	pfam01364	NA	NA	NA	SMTZ	FALSE	TRUE	Archaea	Euryarchaeota	Methanomicrobia	Methanomicrobiales	Methanomicrobiaceae	Methanofollis	liminatans	Methanofollis liminatans GKZPZ, DSM 4140
SMTZ23_10008385	WORSMTZ_8384	#N/A	34.9229	14847	SMTZ23_100083854	SMTZ23_10008385.10	1744	3084	1340	2507145519	2506783068	30.2	Archaea;Euryarchaeota;Methanomicrobia;Methanomicrobiales;Methanomicrobiaceae;Methanofollis;liminatans;Methanofollis liminatans GKZPZ, DSM 4140	Peptidase family C25	pfam01364	NA	NA	pfam01364	NA	NA	NA	SMTZ	FALSE	TRUE	Archaea	Euryarchaeota	Methanomicrobia	Methanomicrobiales	Methanomicrobiaceae	Methanofollis	liminatans	Methanofollis liminatans GKZPZ, DSM 4140
SMTZ23_10008385	WORSMTZ_8384	#N/A	34.9229	14847	SMTZ23_100083855	SMTZ23_10008385.13	3104	4513	1409	2507145519	2506783068	29.9	Archaea;Euryarchaeota;Methanomicrobia;Methanomicrobiales;Methanomicrobiaceae;Methanofollis;liminatans;Methanofollis liminatans GKZPZ, DSM 4140	Peptidase family C25	pfam01364	NA	NA	pfam01364	NA	NA	NA	SMTZ	FALSE	TRUE	Archaea	Euryarchaeota	Methanomicrobia	Methanomicrobiales	Methanomicrobiaceae	Methanofollis	liminatans	Methanofollis liminatans GKZPZ, DSM 4140
SMTZ23_10008500	WORSMTZ_8499	#N/A	30.5164	14756	SMTZ23_1000850011	SMTZ23_10008500.40	7519	8868	1349	2507145519	2506783068	28.2	Archaea;Euryarchaeota;Methanomicrobia;Methanomicrobiales;Methanomicrobiaceae;Methanofollis;liminatans;Methanofollis liminatans GKZPZ, DSM 4140	Peptidase family C25	pfam01364	NA	NA	pfam01364	NA	NA	NA	SMTZ	FALSE	TRUE	Archaea	Euryarchaeota	Methanomicrobia	Methanomicrobiales	Methanomicrobiaceae	Methanofollis	liminatans	Methanofollis liminatans GKZPZ, DSM 4140
SMTZ23_10030246	WORSMTZ_30245	#N/A	44.6468	14664	SMTZ23_100302465	SMTZ23_10030246.15	7298	8659	1361	2507145519	2506783068	28.4	Archaea;Euryarchaeota;Methanomicrobia;Methanomicrobiales;Methanomicrobiaceae;Methanofollis;liminatans;Methanofollis liminatans GKZPZ, DSM 4140	Peptidase family C25	pfam01364	COG4808	34.09	pfam01364	NA	NA	NA	SMTZ	FALSE	TRUE	Archaea	Euryarchaeota	Methanomicrobia	Methanomicrobiales	Methanomicrobiaceae	Methanofollis	liminatans	Methanofollis liminatans GKZPZ, DSM 4140
SMTZ23_10009141	WORSMTZ_9140	#N/A	31.3873	14251	SMTZ23_100091418	SMTZ23_10009141.27	7408	9357	1949	2507145519	2506783068	30	Archaea;Euryarchaeota;Methanomicrobia;Methanomicrobiales;Methanomicrobiaceae;Methanofollis;liminatans;Methanofollis liminatans GKZPZ, DSM 4140	Peptidase family C25	pfam01364	COG2502	28.79	pfam01364	NA	NA	NA	SMTZ	FALSE	TRUE	Archaea	Euryarchaeota	Methanomicrobia	Methanomicrobiales	Methanomicrobiaceae	Methanofollis	liminatans	Methanofollis liminatans GKZPZ, DSM 4140
SMTZ23_10009221	WORSMTZ_9220	#N/A	31.5363	14190	SMTZ23_100092216	SMTZ23_10009221.14	3784	5664	1880	2507145519	2506783068	29.3	Archaea;Euryarchaeota;Methanomicrobia;Methanomicrobiales;Methanomicrobiaceae;Methanofollis;liminatans;Methanofollis liminatans GKZPZ, DSM 4140	Peptidase family C25	pfam01364	NA	NA	pfam01364	NA	NA	NA	SMTZ	FALSE	TRUE	Archaea	Euryarchaeota	Methanomicrobia	Methanomicrobiales	Methanomicrobiaceae	Methanofollis	liminatans	Methanofollis liminatans GKZPZ, DSM 4140
SMTZ23_10009236	WORSMTZ_9235	#N/A	30.7193	14180	SMTZ23_100092364	SMTZ23_10009236.13	1898	4324	2426	2507145519	2506783068	28.7	Archaea;Euryarchaeota;Methanomicrobia;Methanomicrobiales;Methanomicrobiaceae;Methanofollis;liminatans;Methanofollis liminatans GKZPZ, DSM 4140	Peptidase family C25	pfam01364	NA	NA	pfam01364	NA	NA	NA	SMTZ	FALSE	TRUE	Archaea	Euryarchaeota	Methanomicrobia	Methanomicrobiales	Methanomicrobiaceae	Methanofollis	liminatans	Methanofollis liminatans GKZPZ, DSM 4140
SMTZ23_10009671	WORSMTZ_9670	#N/A	32.8891	13883	SMTZ23_100096712	SMTZ23_10009671.6	1880	3853	1973	2507145519	2506783068	27.4	Archaea;Euryarchaeota;Methanomicrobia;Methanomicrobiales;Methanomicrobiaceae;Methanofollis;liminatans;Methanofollis liminatans GKZPZ, DSM 4140	Peptidase family C25	pfam01364	NA	NA	pfam01364	NA	NA	NA	SMTZ	FALSE	TRUE	Archaea	Euryarchaeota	Methanomicrobia	Methanomicrobiales	Methanomicrobiaceae	Methanofollis	liminatans	Methanofollis liminatans GKZPZ, DSM 4140
SMTZ23_10009678	WORSMTZ_9677	#N/A	30.7509	13876	SMTZ23_100096788	SMTZ23_10009678.26	8635	10074	1439	2507145519	2506783068	36.7	Archaea;Euryarchaeota;Methanomicrobia;Methanomicrobiales;Methanomicrobiaceae;Methanofollis;liminatans;Methanofollis liminatans GKZPZ, DSM 4140	Peptidase family C25	pfam01364	NA	NA	pfam01364	NA	NA	NA	SMTZ	FALSE	TRUE	Archaea	Euryarchaeota	Methanomicrobia	Methanomicrobiales	Methanomicrobiaceae	Methanofollis	liminatans	Methanofollis liminatans GKZPZ, DSM 4140
SMTZ23_10030702	WORSMTZ_30701	#N/A	35.0541	13870	SMTZ23_100307024	SMTZ23_10030702.13	2977	4872	1895	2507145519	2506783068	29.5	Archaea;Euryarchaeota;Methanomicrobia;Methanomicrobiales;Methanomicrobiaceae;Methanofollis;liminatans;Methanofollis liminatans GKZPZ, DSM 4140	Peptidase family C25	pfam01364	NA	NA	pfam01364	NA	NA	NA	SMTZ	FALSE	TRUE	Archaea	Euryarchaeota	Methanomicrobia	Methanomicrobiales	Methanomicrobiaceae	Methanofollis	liminatans	Methanofollis liminatans GKZPZ, DSM 4140
SMTZ23_10030702	WORSMTZ_30701	#N/A	35.0541	13870	SMTZ23_100307025	SMTZ23_10030702.17	4977	6890	1913	2507145519	2506783068	29.9	Archaea;Euryarchaeota;Methanomicrobia;Methanomicrobiales;Methanomicrobiaceae;Methanofollis;liminatans;Methanofollis liminatans GKZPZ, DSM 4140	Peptidase family C25	pfam01364	NA	NA	pfam01364	NA	NA	NA	SMTZ	FALSE	TRUE	Archaea	Euryarchaeota	Methanomicrobia	Methanomicrobiales	Methanomicrobiaceae	Methanofollis	liminatans	Methanofollis liminatans GKZPZ, DSM 4140
SMTZ23_10009864	WORSMTZ_9863	#N/A	31.7501	13748	SMTZ23_100098645	SMTZ23_10009864.15	5374	7119	1745	2507145519	2506783068	30.5	Archaea;Euryarchaeota;Methanomicrobia;Methanomicrobiales;Methanomicrobiaceae;Methanofollis;liminatans;Methanofollis liminatans GKZPZ, DSM 4140	Peptidase family C25	pfam01364	NA	NA	pfam01364	NA	NA	NA	SMTZ	FALSE	TRUE	Archaea	Euryarchaeota	Methanomicrobia	Methanomicrobiales	Methanomicrobiaceae	Methanofollis	liminatans	Methanofollis liminatans GKZPZ, DSM 4140
SMTZ23_10027963	WORSMTZ_27962	#N/A	36.6528	13707	SMTZ23_100279634	SMTZ23_10027963.11	6197	8200	2003	2507145519	2506783068	28.2	Archaea;Euryarchaeota;Methanomicrobia;Methanomicrobiales;Methanomicrobiaceae;Methanofollis;liminatans;Methanofollis liminatans GKZPZ, DSM 4140	Peptidase family C25	pfam01364	NA	NA	pfam01364	NA	NA	NA	SMTZ	FALSE	TRUE	Archaea	Euryarchaeota	Methanomicrobia	Methanomicrobiales	Methanomicrobiaceae	Methanofollis	liminatans	Methanofollis liminatans GKZPZ, DSM 4140
SMTZ23_10012486	WORSMTZ_12485	#N/A	31.5759	13694	SMTZ23_1001248611	SMTZ23_10012486.36	7896	9281	1385	2507145519	2506783068	31.9	Archaea;Euryarchaeota;Methanomicrobia;Methanomicrobiales;Methanomicrobiaceae;Methanofollis;liminatans;Methanofollis liminatans GKZPZ, DSM 4140	Peptidase family C25	pfam01364	NA	NA	pfam01364	NA	NA	NA	SMTZ	FALSE	TRUE	Archaea	Euryarchaeota	Methanomicrobia	Methanomicrobiales	Methanomicrobiaceae	Methanofollis	liminatans	Methanofollis liminatans GKZPZ, DSM 4140
SMTZ23_10022520	WORSMTZ_22519	#N/A	32.2057	13687	SMTZ23_1002252012	SMTZ23_10022520.44	10742	12463	1721	2507145519	2506783068	30.4	Archaea;Euryarchaeota;Methanomicrobia;Methanomicrobiales;Methanomicrobiaceae;Methanofollis;liminatans;Methanofollis liminatans GKZPZ, DSM 4140	Peptidase family C25	pfam01364	NA	NA	pfam01364	NA	NA	NA	SMTZ	FALSE	TRUE	Archaea	Euryarchaeota	Methanomicrobia	Methanomicrobiales	Methanomicrobiaceae	Methanofollis	liminatans	Methanofollis liminatans GKZPZ, DSM 4140
SMTZ23_10009951	WORSMTZ_9950	#N/A	32.3347	13685	SMTZ23_100099512	SMTZ23_10009951.5	614	2815	2201	2507145519	2506783068	32	Archaea;Euryarchaeota;Methanomicrobia;Methanomicrobiales;Methanomicrobiaceae;Methanofollis;liminatans;Methanofollis liminatans GKZPZ, DSM 4140	Peptidase family C25	pfam01364	NA	NA	pfam01364	NA	NA	NA	SMTZ	FALSE	TRUE	Archaea	Euryarchaeota	Methanomicrobia	Methanomicrobiales	Methanomicrobiaceae	Methanofollis	liminatans	Methanofollis liminatans GKZPZ, DSM 4140
SMTZ23_10010013	WORSMTZ_10012	#N/A	30.9225	13647	SMTZ23_100100137	SMTZ23_10010013.24	11896	13329	1433	2507145519	2506783068	28.5	Archaea;Euryarchaeota;Methanomicrobia;Methanomicrobiales;Methanomicrobiaceae;Methanofollis;liminatans;Methanofollis liminatans GKZPZ, DSM 4140	Peptidase family C25	pfam01364	NA	NA	pfam01364	NA	NA	NA	SMTZ	FALSE	TRUE	Archaea	Euryarchaeota	Methanomicrobia	Methanomicrobiales	Methanomicrobiaceae	Methanofollis	liminatans	Methanofollis liminatans GKZPZ, DSM 4140
SMTZ23_10010083	WORSMTZ_10082	#N/A	35.9432	13602	SMTZ23_100100831	SMTZ23_10010083.1	2	1591	1589	2507145519	2506783068	28.5	Archaea;Euryarchaeota;Methanomicrobia;Methanomicrobiales;Methanomicrobiaceae;Methanofollis;liminatans;Methanofollis liminatans GKZPZ, DSM 4140	Peptidase family C25	pfam01364	NA	NA	pfam01364	NA	NA	NA	SMTZ	FALSE	TRUE	Archaea	Euryarchaeota	Methanomicrobia	Methanomicrobiales	Methanomicrobiaceae	Methanofollis	liminatans	Methanofollis liminatans GKZPZ, DSM 4140
SMTZ23_10034117	WORSMTZ_34116	#N/A	32.1839	13572	SMTZ23_100341174	SMTZ23_10034117.13	3370	5778	2408	2507145519	2506783068	30.1	Archaea;Euryarchaeota;Methanomicrobia;Methanomicrobiales;Methanomicrobiaceae;Methanofollis;liminatans;Methanofollis liminatans GKZPZ, DSM 4140	Peptidase family C25	pfam01364	NA	NA	pfam01364	NA	NA	NA	SMTZ	FALSE	TRUE	Archaea	Euryarchaeota	Methanomicrobia	Methanomicrobiales	Methanomicrobiaceae	Methanofollis	liminatans	Methanofollis liminatans GKZPZ, DSM 4140
SMTZ23_10034117	WORSMTZ_34116	#N/A	32.1839	13572	SMTZ23_100341178	SMTZ23_10034117.29	7734	9413	1679	2507145519	2506783068	32.3	Archaea;Euryarchaeota;Methanomicrobia;Methanomicrobiales;Methanomicrobiaceae;Methanofollis;liminatans;Methanofollis liminatans GKZPZ, DSM 4140	Peptidase family C25	pfam01364	NA	NA	pfam01364	NA	NA	NA	SMTZ	FALSE	TRUE	Archaea	Euryarchaeota	Methanomicrobia	Methanomicrobiales	Methanomicrobiaceae	Methanofollis	liminatans	Methanofollis liminatans GKZPZ, DSM 4140
SMTZ23_10034117	WORSMTZ_34116	#N/A	32.1839	13572	SMTZ23_100341179	SMTZ23_10034117.33	9592	11559	1967	2507145519	2506783068	27.8	Archaea;Euryarchaeota;Methanomicrobia;Methanomicrobiales;Methanomicrobiaceae;Methanofollis;liminatans;Methanofollis liminatans GKZPZ, DSM 4140	Peptidase family C25	pfam01364	NA	NA	pfam01364	NA	NA	NA	SMTZ	FALSE	TRUE	Archaea	Euryarchaeota	Methanomicrobia	Methanomicrobiales	Methanomicrobiaceae	Methanofollis	liminatans	Methanofollis liminatans GKZPZ, DSM 4140
SMTZ23_10010443	WORSMTZ_10442	#N/A	29.6953	13359	SMTZ23_100104432	SMTZ23_10010443.5	2150	4147	1997	2507145519	2506783068	31.1	Archaea;Euryarchaeota;Methanomicrobia;Methanomicrobiales;Methanomicrobiaceae;Methanofollis;liminatans;Methanofollis liminatans GKZPZ, DSM 4140	Peptidase family C25	pfam01364	NA	NA	pfam01364	NA	NA	NA	SMTZ	FALSE	TRUE	Archaea	Euryarchaeota	Methanomicrobia	Methanomicrobiales	Methanomicrobiaceae	Methanofollis	liminatans	Methanofollis liminatans GKZPZ, DSM 4140
SMTZ23_10010471	WORSMTZ_10470	#N/A	32.5163	13341	SMTZ23_100104712	SMTZ23_10010471.5	957	3449	2492	2507145519	2506783068	30.6	Archaea;Euryarchaeota;Methanomicrobia;Methanomicrobiales;Methanomicrobiaceae;Methanofollis;liminatans;Methanofollis liminatans GKZPZ, DSM 4140	Peptidase family C25	pfam01364	NA	NA	pfam01364	NA	NA	NA	SMTZ	FALSE	TRUE	Archaea	Euryarchaeota	Methanomicrobia	Methanomicrobiales	Methanomicrobiaceae	Methanofollis	liminatans	Methanofollis liminatans GKZPZ, DSM 4140
SMTZ23_10010471	WORSMTZ_10470	#N/A	32.5163	13341	SMTZ23_100104718	SMTZ23_10010471.22	5601	7031	1430	2507145519	2506783068	29.6	Archaea;Euryarchaeota;Methanomicrobia;Methanomicrobiales;Methanomicrobiaceae;Methanofollis;liminatans;Methanofollis liminatans GKZPZ, DSM 4140	Peptidase family C25	pfam01364	NA	NA	pfam01364	NA	NA	NA	SMTZ	FALSE	TRUE	Archaea	Euryarchaeota	Methanomicrobia	Methanomicrobiales	Methanomicrobiaceae	Methanofollis	liminatans	Methanofollis liminatans GKZPZ, DSM 4140
SMTZ23_10014276	WORSMTZ_14275	#N/A	31.9032	13146	SMTZ23_1001427610	SMTZ23_10014276.35	8299	10044	1745	2507145519	2506783068	26.8	Archaea;Euryarchaeota;Methanomicrobia;Methanomicrobiales;Methanomicrobiaceae;Methanofollis;liminatans;Methanofollis liminatans GKZPZ, DSM 4140	Peptidase family C25	pfam01364	NA	NA	pfam01364	NA	NA	NA	SMTZ	FALSE	TRUE	Archaea	Euryarchaeota	Methanomicrobia	Methanomicrobiales	Methanomicrobiaceae	Methanofollis	liminatans	Methanofollis liminatans GKZPZ, DSM 4140
SMTZ23_10026814	WORSMTZ_26813	#N/A	30.2479	12424	SMTZ23_100268143	SMTZ23_10026814.9	1809	3677	1868	2507145519	2506783068	27.5	Archaea;Euryarchaeota;Methanomicrobia;Methanomicrobiales;Methanomicrobiaceae;Methanofollis;liminatans;Methanofollis liminatans GKZPZ, DSM 4140	Peptidase family C25	pfam01364	NA	NA	pfam01364	NA	NA	NA	SMTZ	FALSE	TRUE	Archaea	Euryarchaeota	Methanomicrobia	Methanomicrobiales	Methanomicrobiaceae	Methanofollis	liminatans	Methanofollis liminatans GKZPZ, DSM 4140
SMTZ23_10012013	WORSMTZ_12012	#N/A	31.2868	12411	SMTZ23_1001201310	SMTZ23_10012013.36	11128	12390	1262	2507145519	2506783068	30.7	Archaea;Euryarchaeota;Methanomicrobia;Methanomicrobiales;Methanomicrobiaceae;Methanofollis;liminatans;Methanofollis liminatans GKZPZ, DSM 4140	Peptidase family C25	pfam01364	NA	NA	pfam01364	NA	NA	NA	SMTZ	FALSE	TRUE	Archaea	Euryarchaeota	Methanomicrobia	Methanomicrobiales	Methanomicrobiaceae	Methanofollis	liminatans	Methanofollis liminatans GKZPZ, DSM 4140
SMTZ23_10013598	WORSMTZ_13597	#N/A	29.7831	11896	SMTZ23_100135985	SMTZ23_10013598.16	2308	4311	2003	2507145519	2506783068	28.3	Archaea;Euryarchaeota;Methanomicrobia;Methanomicrobiales;Methanomicrobiaceae;Methanofollis;liminatans;Methanofollis liminatans GKZPZ, DSM 4140	Peptidase family C25	pfam01364	NA	NA	pfam01364	NA	NA	NA	SMTZ	FALSE	TRUE	Archaea	Euryarchaeota	Methanomicrobia	Methanomicrobiales	Methanomicrobiaceae	Methanofollis	liminatans	Methanofollis liminatans GKZPZ, DSM 4140
SMTZ23_10059443	WORSMTZ_59442	#N/A	28.148	11809	SMTZ23_1005944313	SMTZ23_10059443.37	7872	9296	1424	2507145519	2506783068	31.2	Archaea;Euryarchaeota;Methanomicrobia;Methanomicrobiales;Methanomicrobiaceae;Methanofollis;liminatans;Methanofollis liminatans GKZPZ, DSM 4140	Peptidase family C25	pfam01364	NA	NA	pfam01364	NA	NA	NA	SMTZ	FALSE	TRUE	Archaea	Euryarchaeota	Methanomicrobia	Methanomicrobiales	Methanomicrobiaceae	Methanofollis	liminatans	Methanofollis liminatans GKZPZ, DSM 4140
SMTZ23_10019131	WORSMTZ_19130	#N/A	32.3203	11714	SMTZ23_100191314	SMTZ23_10019131.10	2216	4156	1940	2507145519	2506783068	29.1	Archaea;Euryarchaeota;Methanomicrobia;Methanomicrobiales;Methanomicrobiaceae;Methanofollis;liminatans;Methanofollis liminatans GKZPZ, DSM 4140	Peptidase family C25	pfam01364	NA	NA	pfam01364	NA	NA	NA	SMTZ	FALSE	TRUE	Archaea	Euryarchaeota	Methanomicrobia	Methanomicrobiales	Methanomicrobiaceae	Methanofollis	liminatans	Methanofollis liminatans GKZPZ, DSM 4140
SMTZ23_10013931	WORSMTZ_13930	#N/A	34.7534	11478	SMTZ23_100139315	SMTZ23_10013931.13	2910	4871	1961	2507145519	2506783068	33.3	Archaea;Euryarchaeota;Methanomicrobia;Methanomicrobiales;Methanomicrobiaceae;Methanofollis;liminatans;Methanofollis liminatans GKZPZ, DSM 4140	Peptidase family C25	pfam01364	NA	NA	pfam01364	NA	NA	NA	SMTZ	FALSE	TRUE	Archaea	Euryarchaeota	Methanomicrobia	Methanomicrobiales	Methanomicrobiaceae	Methanofollis	liminatans	Methanofollis liminatans GKZPZ, DSM 4140
SMTZ23_10036951	WORSMTZ_36950	#N/A	29.6137	11417	SMTZ23_100369511	SMTZ23_10036951.1	3	929	926	2507145519	2506783068	38.2	Archaea;Euryarchaeota;Methanomicrobia;Methanomicrobiales;Methanomicrobiaceae;Methanofollis;liminatans;Methanofollis liminatans GKZPZ, DSM 4140	Peptidase family C25	pfam01364	NA	NA	pfam01364	NA	NA	NA	SMTZ	FALSE	TRUE	Archaea	Euryarchaeota	Methanomicrobia	Methanomicrobiales	Methanomicrobiaceae	Methanofollis	liminatans	Methanofollis liminatans GKZPZ, DSM 4140
SMTZ23_10064164	WORSMTZ_76844	#N/A	33.2496	11146	SMTZ23_100641642	SMTZ23_10064164.5	877	3375	2498	2507145519	2506783068	34	Archaea;Euryarchaeota;Methanomicrobia;Methanomicrobiales;Methanomicrobiaceae;Methanofollis;liminatans;Methanofollis liminatans GKZPZ, DSM 4140	Peptidase family C25	pfam01364	NA	NA	pfam01364	NA	NA	NA	SMTZ	FALSE	TRUE	Archaea	Euryarchaeota	Methanomicrobia	Methanomicrobiales	Methanomicrobiaceae	Methanofollis	liminatans	Methanofollis liminatans GKZPZ, DSM 4140
SMTZ23_10014763	WORSMTZ_14762	#N/A	30.5882	11135	SMTZ23_100147632	SMTZ23_10014763.5	605	2020	1415	2507145519	2506783068	31.5	Archaea;Euryarchaeota;Methanomicrobia;Methanomicrobiales;Methanomicrobiaceae;Methanofollis;liminatans;Methanofollis liminatans GKZPZ, DSM 4140	Peptidase family C25	pfam01364	COG0028	23.58	pfam01364	NA	NA	NA	SMTZ	FALSE	TRUE	Archaea	Euryarchaeota	Methanomicrobia	Methanomicrobiales	Methanomicrobiaceae	Methanofollis	liminatans	Methanofollis liminatans GKZPZ, DSM 4140
SMTZ23_10015605	WORSMTZ_15604	#N/A	30.0194	10823	SMTZ23_100156053	SMTZ23_10015605.9	1128	4184	3056	2507145519	2506783068	34.8	Archaea;Euryarchaeota;Methanomicrobia;Methanomicrobiales;Methanomicrobiaceae;Methanofollis;liminatans;Methanofollis liminatans GKZPZ, DSM 4140	Peptidase family C25	pfam01364	NA	NA	pfam01364	NA	NA	NA	SMTZ	FALSE	TRUE	Archaea	Euryarchaeota	Methanomicrobia	Methanomicrobiales	Methanomicrobiaceae	Methanofollis	liminatans	Methanofollis liminatans GKZPZ, DSM 4140
SMTZ23_10026084	WORSMTZ_26083	#N/A	32.1638	10745	SMTZ23_100260843	SMTZ23_10026084.9	1696	4191	2495	2507145519	2506783068	29.7	Archaea;Euryarchaeota;Methanomicrobia;Methanomicrobiales;Methanomicrobiaceae;Methanofollis;liminatans;Methanofollis liminatans GKZPZ, DSM 4140	Peptidase family C25	pfam01364	NA	NA	pfam01364	NA	NA	NA	SMTZ	FALSE	TRUE	Archaea	Euryarchaeota	Methanomicrobia	Methanomicrobiales	Methanomicrobiaceae	Methanofollis	liminatans	Methanofollis liminatans GKZPZ, DSM 4140
SMTZ23_10024195	WORSMTZ_24194	#N/A	29.6155	10741	SMTZ23_100241955	SMTZ23_10024195.15	7045	8481	1436	2507145519	2506783068	30.7	Archaea;Euryarchaeota;Methanomicrobia;Methanomicrobiales;Methanomicrobiaceae;Methanofollis;liminatans;Methanofollis liminatans GKZPZ, DSM 4140	Peptidase family C25	pfam01364	NA	NA	pfam01364	NA	NA	NA	SMTZ	FALSE	TRUE	Archaea	Euryarchaeota	Methanomicrobia	Methanomicrobiales	Methanomicrobiaceae	Methanofollis	liminatans	Methanofollis liminatans GKZPZ, DSM 4140
SMTZ23_10039953	WORSMTZ_39952	#N/A	29.9635	10673	SMTZ23_100399532	SMTZ23_10039953.5	476	2380	1904	2507145519	2506783068	30.4	Archaea;Euryarchaeota;Methanomicrobia;Methanomicrobiales;Methanomicrobiaceae;Methanofollis;liminatans;Methanofollis liminatans GKZPZ, DSM 4140	Peptidase family C25	pfam01364	NA	NA	pfam01364	NA	NA	NA	SMTZ	FALSE	TRUE	Archaea	Euryarchaeota	Methanomicrobia	Methanomicrobiales	Methanomicrobiaceae	Methanofollis	liminatans	Methanofollis liminatans GKZPZ, DSM 4140
SMTZ23_10039953	WORSMTZ_39952	#N/A	29.9635	10673	SMTZ23_1003995310	SMTZ23_10039953.35	9930	10673	743	2507145519	2506783068	27	Archaea;Euryarchaeota;Methanomicrobia;Methanomicrobiales;Methanomicrobiaceae;Methanofollis;liminatans;Methanofollis liminatans GKZPZ, DSM 4140	Peptidase family C25	pfam01364	NA	NA	pfam01364	NA	NA	NA	SMTZ	FALSE	TRUE	Archaea	Euryarchaeota	Methanomicrobia	Methanomicrobiales	Methanomicrobiaceae	Methanofollis	liminatans	Methanofollis liminatans GKZPZ, DSM 4140
SMTZ23_10050700	WORSMTZ_50699	#N/A	30.1553	10562	SMTZ23_100507003	SMTZ23_10050700.9	988	2148	1160	2507145519	2506783068	26.9	Archaea;Euryarchaeota;Methanomicrobia;Methanomicrobiales;Methanomicrobiaceae;Methanofollis;liminatans;Methanofollis liminatans GKZPZ, DSM 4140	Peptidase family C25	pfam01364	NA	NA	pfam01364	NA	NA	NA	SMTZ	FALSE	TRUE	Archaea	Euryarchaeota	Methanomicrobia	Methanomicrobiales	Methanomicrobiaceae	Methanofollis	liminatans	Methanofollis liminatans GKZPZ, DSM 4140
SMTZ23_10016429	WORSMTZ_16428	#N/A	31.512	10542	SMTZ23_100164296	SMTZ23_10016429.20	6543	8600	2057	2507145519	2506783068	28	Archaea;Euryarchaeota;Methanomicrobia;Methanomicrobiales;Methanomicrobiaceae;Methanofollis;liminatans;Methanofollis liminatans GKZPZ, DSM 4140	Peptidase family C25	pfam01364	NA	NA	pfam01364	NA	NA	NA	SMTZ	FALSE	TRUE	Archaea	Euryarchaeota	Methanomicrobia	Methanomicrobiales	Methanomicrobiaceae	Methanofollis	liminatans	Methanofollis liminatans GKZPZ, DSM 4140
SMTZ23_10053604	WORSMTZ_53603	#N/A	29.4583	10503	SMTZ23_100536042	SMTZ23_10053604.5	1783	3177	1394	2507145519	2506783068	29.5	Archaea;Euryarchaeota;Methanomicrobia;Methanomicrobiales;Methanomicrobiaceae;Methanofollis;liminatans;Methanofollis liminatans GKZPZ, DSM 4140	Peptidase family C25	pfam01364	NA	NA	pfam01364	NA	NA	NA	SMTZ	FALSE	TRUE	Archaea	Euryarchaeota	Methanomicrobia	Methanomicrobiales	Methanomicrobiaceae	Methanofollis	liminatans	Methanofollis liminatans GKZPZ, DSM 4140
SMTZ23_10016672	WORSMTZ_16671	#N/A	32.7784	10452	SMTZ23_100166725	SMTZ23_10016672.13	2421	3842	1421	2507145519	2506783068	31	Archaea;Euryarchaeota;Methanomicrobia;Methanomicrobiales;Methanomicrobiaceae;Methanofollis;liminatans;Methanofollis liminatans GKZPZ, DSM 4140	Peptidase family C25	pfam01364	NA	NA	pfam01364	NA	NA	NA	SMTZ	FALSE	TRUE	Archaea	Euryarchaeota	Methanomicrobia	Methanomicrobiales	Methanomicrobiaceae	Methanofollis	liminatans	Methanofollis liminatans GKZPZ, DSM 4140
SMTZ23_10016723	WORSMTZ_16722	#N/A	29.6225	10438	SMTZ23_100167231	SMTZ23_10016723.1	127	1539	1412	2507145519	2506783068	30.3	Archaea;Euryarchaeota;Methanomicrobia;Methanomicrobiales;Methanomicrobiaceae;Methanofollis;liminatans;Methanofollis liminatans GKZPZ, DSM 4140	Peptidase family C25	pfam01364	NA	NA	pfam01364	NA	NA	NA	SMTZ	FALSE	TRUE	Archaea	Euryarchaeota	Methanomicrobia	Methanomicrobiales	Methanomicrobiaceae	Methanofollis	liminatans	Methanofollis liminatans GKZPZ, DSM 4140
SMTZ23_10017052	WORSMTZ_17051	#N/A	32.1968	10324	SMTZ23_100170521	SMTZ23_10017052.1	1	1557	1556	2507145519	2506783068	30.7	Archaea;Euryarchaeota;Methanomicrobia;Methanomicrobiales;Methanomicrobiaceae;Methanofollis;liminatans;Methanofollis liminatans GKZPZ, DSM 4140	Peptidase family C25	pfam01364	NA	NA	pfam01364	NA	NA	NA	SMTZ	FALSE	TRUE	Archaea	Euryarchaeota	Methanomicrobia	Methanomicrobiales	Methanomicrobiaceae	Methanofollis	liminatans	Methanofollis liminatans GKZPZ, DSM 4140
SMTZ23_10017134	WORSMTZ_17133	#N/A	34.1108	10290	SMTZ23_100171342	SMTZ23_10017134.5	911	2206	1295	2507145519	2506783068	29.7	Archaea;Euryarchaeota;Methanomicrobia;Methanomicrobiales;Methanomicrobiaceae;Methanofollis;liminatans;Methanofollis liminatans GKZPZ, DSM 4140	Peptidase family C25	pfam01364	NA	NA	pfam01364	NA	NA	NA	SMTZ	FALSE	TRUE	Archaea	Euryarchaeota	Methanomicrobia	Methanomicrobiales	Methanomicrobiaceae	Methanofollis	liminatans	Methanofollis liminatans GKZPZ, DSM 4140
SMTZ23_10018048	WORSMTZ_18047	#N/A	31.0672	10017	SMTZ23_100180487	SMTZ23_10018048.25	5009	7501	2492	2507145519	2506783068	30.9	Archaea;Euryarchaeota;Methanomicrobia;Methanomicrobiales;Methanomicrobiaceae;Methanofollis;liminatans;Methanofollis liminatans GKZPZ, DSM 4140	Peptidase family C25	pfam01364	NA	NA	pfam01364	NA	NA	NA	SMTZ	FALSE	TRUE	Archaea	Euryarchaeota	Methanomicrobia	Methanomicrobiales	Methanomicrobiaceae	Methanofollis	liminatans	Methanofollis liminatans GKZPZ, DSM 4140
SMTZ23_10018791	WORSMTZ_18790	#N/A	30.8657	9807	SMTZ23_100187913	SMTZ23_10018791.3	306	2210	1904	2507145519	2506783068	29	Archaea;Euryarchaeota;Methanomicrobia;Methanomicrobiales;Methanomicrobiaceae;Methanofollis;liminatans;Methanofollis liminatans GKZPZ, DSM 4140	Peptidase family C25	pfam01364	NA	NA	pfam01364	NA	NA	NA	SMTZ	FALSE	TRUE	Archaea	Euryarchaeota	Methanomicrobia	Methanomicrobiales	Methanomicrobiaceae	Methanofollis	liminatans	Methanofollis liminatans GKZPZ, DSM 4140
SMTZ23_10018791	WORSMTZ_18790	#N/A	30.8657	9807	SMTZ23_100187916	SMTZ23_10018791.13	7533	9506	1973	2507145519	2506783068	27.7	Archaea;Euryarchaeota;Methanomicrobia;Methanomicrobiales;Methanomicrobiaceae;Methanofollis;liminatans;Methanofollis liminatans GKZPZ, DSM 4140	Peptidase family C25	pfam01364	NA	NA	pfam01364	NA	NA	NA	SMTZ	FALSE	TRUE	Archaea	Euryarchaeota	Methanomicrobia	Methanomicrobiales	Methanomicrobiaceae	Methanofollis	liminatans	Methanofollis liminatans GKZPZ, DSM 4140
SMTZ23_10021194	WORSMTZ_21193	#N/A	33.6442	9758	SMTZ23_100211943	SMTZ23_10021194.8	1999	4512	2513	2507145519	2506783068	34.7	Archaea;Euryarchaeota;Methanomicrobia;Methanomicrobiales;Methanomicrobiaceae;Methanofollis;liminatans;Methanofollis liminatans GKZPZ, DSM 4140	Peptidase family C25	pfam01364	NA	NA	pfam01364	NA	NA	NA	SMTZ	FALSE	TRUE	Archaea	Euryarchaeota	Methanomicrobia	Methanomicrobiales	Methanomicrobiaceae	Methanofollis	liminatans	Methanofollis liminatans GKZPZ, DSM 4140
SMTZ23_10061361	WORSMTZ_64428	#N/A	32.8251	9706	SMTZ23_100613615	SMTZ23_10061361.15	3569	5035	1466	2507145519	2506783068	30.6	Archaea;Euryarchaeota;Methanomicrobia;Methanomicrobiales;Methanomicrobiaceae;Methanofollis;liminatans;Methanofollis liminatans GKZPZ, DSM 4140	Peptidase family C25	pfam01364	NA	NA	pfam01364	NA	NA	NA	SMTZ	FALSE	TRUE	Archaea	Euryarchaeota	Methanomicrobia	Methanomicrobiales	Methanomicrobiaceae	Methanofollis	liminatans	Methanofollis liminatans GKZPZ, DSM 4140
SMTZ23_10019885	WORSMTZ_19884	#N/A	31.1718	9515	SMTZ23_100198852	SMTZ23_10019885.5	420	1790	1370	2507145519	2506783068	28.6	Archaea;Euryarchaeota;Methanomicrobia;Methanomicrobiales;Methanomicrobiaceae;Methanofollis;liminatans;Methanofollis liminatans GKZPZ, DSM 4140	Peptidase family C25	pfam01364	COG1217	22.14	pfam01364	NA	NA	NA	SMTZ	FALSE	TRUE	Archaea	Euryarchaeota	Methanomicrobia	Methanomicrobiales	Methanomicrobiaceae	Methanofollis	liminatans	Methanofollis liminatans GKZPZ, DSM 4140
SMTZ23_10019889	WORSMTZ_19888	#N/A	29.6931	9514	SMTZ23_100198893	SMTZ23_10019889.9	625	2514	1889	2507145519	2506783068	29.7	Archaea;Euryarchaeota;Methanomicrobia;Methanomicrobiales;Methanomicrobiaceae;Methanofollis;liminatans;Methanofollis liminatans GKZPZ, DSM 4140	Peptidase family C25	pfam01364	NA	NA	pfam01364	NA	NA	NA	SMTZ	FALSE	TRUE	Archaea	Euryarchaeota	Methanomicrobia	Methanomicrobiales	Methanomicrobiaceae	Methanofollis	liminatans	Methanofollis liminatans GKZPZ, DSM 4140
SMTZ23_10021811	WORSMTZ_21810	#N/A	35.6918	9512	SMTZ23_100218114	SMTZ23_10021811.11	4616	6814	2198	2507145519	2506783068	31.1	Archaea;Euryarchaeota;Methanomicrobia;Methanomicrobiales;Methanomicrobiaceae;Methanofollis;liminatans;Methanofollis liminatans GKZPZ, DSM 4140	Peptidase family C25	pfam01364	NA	NA	pfam01364	NA	NA	NA	SMTZ	FALSE	TRUE	Archaea	Euryarchaeota	Methanomicrobia	Methanomicrobiales	Methanomicrobiaceae	Methanofollis	liminatans	Methanofollis liminatans GKZPZ, DSM 4140
SMTZ23_10029194	WORSMTZ_29193	#N/A	34.0157	9428	SMTZ23_1002919410	SMTZ23_10029194.32	8350	9426	1076	2507145519	2506783068	32.3	Archaea;Euryarchaeota;Methanomicrobia;Methanomicrobiales;Methanomicrobiaceae;Methanofollis;liminatans;Methanofollis liminatans GKZPZ, DSM 4140	Peptidase family C25	pfam01364	NA	NA	pfam01364	NA	NA	NA	SMTZ	FALSE	TRUE	Archaea	Euryarchaeota	Methanomicrobia	Methanomicrobiales	Methanomicrobiaceae	Methanofollis	liminatans	Methanofollis liminatans GKZPZ, DSM 4140
SMTZ23_10021357	WORSMTZ_21356	#N/A	31.9226	9404	SMTZ23_100213572	SMTZ23_10021357.5	314	2239	1925	2507145519	2506783068	28.7	Archaea;Euryarchaeota;Methanomicrobia;Methanomicrobiales;Methanomicrobiaceae;Methanofollis;liminatans;Methanofollis liminatans GKZPZ, DSM 4140	Peptidase family C25	pfam01364	NA	NA	pfam01364	NA	NA	NA	SMTZ	FALSE	TRUE	Archaea	Euryarchaeota	Methanomicrobia	Methanomicrobiales	Methanomicrobiaceae	Methanofollis	liminatans	Methanofollis liminatans GKZPZ, DSM 4140
SMTZ23_10029250	WORSMTZ_29249	#N/A	45.2687	9342	SMTZ23_100292506	SMTZ23_10029250.19	5201	7477	2276	2507145519	2506783068	33.4	Archaea;Euryarchaeota;Methanomicrobia;Methanomicrobiales;Methanomicrobiaceae;Methanofollis;liminatans;Methanofollis liminatans GKZPZ, DSM 4140	Peptidase family C25	pfam01364	NA	NA	pfam01364	NA	NA	NA	SMTZ	FALSE	TRUE	Archaea	Euryarchaeota	Methanomicrobia	Methanomicrobiales	Methanomicrobiaceae	Methanofollis	liminatans	Methanofollis liminatans GKZPZ, DSM 4140
SMTZ23_10029360	WORSMTZ_29359	#N/A	28.5158	9251	SMTZ23_100293604	SMTZ23_10029360.13	8069	9250	1181	2507145519	2506783068	32.9	Archaea;Euryarchaeota;Methanomicrobia;Methanomicrobiales;Methanomicrobiaceae;Methanofollis;liminatans;Methanofollis liminatans GKZPZ, DSM 4140	Peptidase family C25	pfam01364	NA	NA	pfam01364	NA	NA	NA	SMTZ	FALSE	TRUE	Archaea	Euryarchaeota	Methanomicrobia	Methanomicrobiales	Methanomicrobiaceae	Methanofollis	liminatans	Methanofollis liminatans GKZPZ, DSM 4140
SMTZ23_10021125	WORSMTZ_21124	#N/A	33.0321	9185	SMTZ23_100211255	SMTZ23_10021125.16	6598	8004	1406	2507145519	2506783068	29.7	Archaea;Euryarchaeota;Methanomicrobia;Methanomicrobiales;Methanomicrobiaceae;Methanofollis;liminatans;Methanofollis liminatans GKZPZ, DSM 4140	Peptidase family C25	pfam01364	NA	NA	pfam01364	NA	NA	NA	SMTZ	FALSE	TRUE	Archaea	Euryarchaeota	Methanomicrobia	Methanomicrobiales	Methanomicrobiaceae	Methanofollis	liminatans	Methanofollis liminatans GKZPZ, DSM 4140
SMTZ23_10021351	WORSMTZ_21350	#N/A	29.3673	9136	SMTZ23_100213511	SMTZ23_10021351.1	1	1863	1862	2507145519	2506783068	32.9	Archaea;Euryarchaeota;Methanomicrobia;Methanomicrobiales;Methanomicrobiaceae;Methanofollis;liminatans;Methanofollis liminatans GKZPZ, DSM 4140	Peptidase family C25	pfam01364	NA	NA	pfam01364	NA	NA	NA	SMTZ	FALSE	TRUE	Archaea	Euryarchaeota	Methanomicrobia	Methanomicrobiales	Methanomicrobiaceae	Methanofollis	liminatans	Methanofollis liminatans GKZPZ, DSM 4140
SMTZ23_10022010	WORSMTZ_22009	#N/A	30.8945	8966	SMTZ23_100220103	SMTZ23_10022010.8	6319	8292	1973	2507145519	2506783068	26.9	Archaea;Euryarchaeota;Methanomicrobia;Methanomicrobiales;Methanomicrobiaceae;Methanofollis;liminatans;Methanofollis liminatans GKZPZ, DSM 4140	Peptidase family C25	pfam01364	NA	NA	pfam01364	NA	NA	NA	SMTZ	FALSE	TRUE	Archaea	Euryarchaeota	Methanomicrobia	Methanomicrobiales	Methanomicrobiaceae	Methanofollis	liminatans	Methanofollis liminatans GKZPZ, DSM 4140
SMTZ23_10022449	WORSMTZ_22448	#N/A	30.0823	8869	SMTZ23_100224496	SMTZ23_10022449.18	5158	6612	1454	2507145519	2506783068	32.8	Archaea;Euryarchaeota;Methanomicrobia;Methanomicrobiales;Methanomicrobiaceae;Methanofollis;liminatans;Methanofollis liminatans GKZPZ, DSM 4140	Peptidase family C25	pfam01364	NA	NA	pfam01364	NA	NA	NA	SMTZ	FALSE	TRUE	Archaea	Euryarchaeota	Methanomicrobia	Methanomicrobiales	Methanomicrobiaceae	Methanofollis	liminatans	Methanofollis liminatans GKZPZ, DSM 4140
SMTZ23_10022779	WORSMTZ_22778	#N/A	33.538	8793	SMTZ23_100227799	SMTZ23_10022779.29	6227	8443	2216	2507145519	2506783068	27.9	Archaea;Euryarchaeota;Methanomicrobia;Methanomicrobiales;Methanomicrobiaceae;Methanofollis;liminatans;Methanofollis liminatans GKZPZ, DSM 4140	Peptidase family C25	pfam01364	NA	NA	pfam01364	NA	NA	NA	SMTZ	FALSE	TRUE	Archaea	Euryarchaeota	Methanomicrobia	Methanomicrobiales	Methanomicrobiaceae	Methanofollis	liminatans	Methanofollis liminatans GKZPZ, DSM 4140
SMTZ23_10022785	WORSMTZ_22784	#N/A	34.1031	8791	SMTZ23_100227858	SMTZ23_10022785.26	8010	8789	779	2507145519	2506783068	32.4	Archaea;Euryarchaeota;Methanomicrobia;Methanomicrobiales;Methanomicrobiaceae;Methanofollis;liminatans;Methanofollis liminatans GKZPZ, DSM 4140	Peptidase family C25	pfam01364	NA	NA	pfam01364	NA	NA	NA	SMTZ	FALSE	TRUE	Archaea	Euryarchaeota	Methanomicrobia	Methanomicrobiales	Methanomicrobiaceae	Methanofollis	liminatans	Methanofollis liminatans GKZPZ, DSM 4140
SMTZ23_10022873	WORSMTZ_22872	#N/A	28.0502	8770	SMTZ23_100228735	SMTZ23_10022873.12	1990	3348	1358	2507145519	2506783068	27.6	Archaea;Euryarchaeota;Methanomicrobia;Methanomicrobiales;Methanomicrobiaceae;Methanofollis;liminatans;Methanofollis liminatans GKZPZ, DSM 4140	Peptidase family C25	pfam01364	NA	NA	pfam01364	NA	NA	NA	SMTZ	FALSE	TRUE	Archaea	Euryarchaeota	Methanomicrobia	Methanomicrobiales	Methanomicrobiaceae	Methanofollis	liminatans	Methanofollis liminatans GKZPZ, DSM 4140
SMTZ23_10024071	WORSMTZ_24070	#N/A	29.3989	8718	SMTZ23_100240719	SMTZ23_10024071.32	6683	8530	1847	2507145519	2506783068	32.5	Archaea;Euryarchaeota;Methanomicrobia;Methanomicrobiales;Methanomicrobiaceae;Methanofollis;liminatans;Methanofollis liminatans GKZPZ, DSM 4140	Peptidase family C25	pfam01364	NA	NA	pfam01364	NA	NA	NA	SMTZ	FALSE	TRUE	Archaea	Euryarchaeota	Methanomicrobia	Methanomicrobiales	Methanomicrobiaceae	Methanofollis	liminatans	Methanofollis liminatans GKZPZ, DSM 4140
SMTZ23_10071848	WORSMTZ_189985	#N/A	30.6259	8692	SMTZ23_100718481	SMTZ23_10071848.1	1	474	473	2507145519	2506783068	28.6	Archaea;Euryarchaeota;Methanomicrobia;Methanomicrobiales;Methanomicrobiaceae;Methanofollis;liminatans;Methanofollis liminatans GKZPZ, DSM 4140	Peptidase family C25	pfam01364	NA	NA	pfam01364	NA	NA	NA	SMTZ	FALSE	TRUE	Archaea	Euryarchaeota	Methanomicrobia	Methanomicrobiales	Methanomicrobiaceae	Methanofollis	liminatans	Methanofollis liminatans GKZPZ, DSM 4140
SMTZ23_10023268	WORSMTZ_23267	#N/A	48.8198	8685	SMTZ23_100232688	SMTZ23_10023268.20	4363	6582	2219	2507145519	2506783068	34.7	Archaea;Euryarchaeota;Methanomicrobia;Methanomicrobiales;Methanomicrobiaceae;Methanofollis;liminatans;Methanofollis liminatans GKZPZ, DSM 4140	Peptidase family C25	pfam01364	NA	NA	pfam01364	NA	NA	NA	SMTZ	FALSE	TRUE	Archaea	Euryarchaeota	Methanomicrobia	Methanomicrobiales	Methanomicrobiaceae	Methanofollis	liminatans	Methanofollis liminatans GKZPZ, DSM 4140
SMTZ23_10051811	WORSMTZ_51810	#N/A	30.7817	8648	SMTZ23_100518111	SMTZ23_10051811.1	1	432	431	2507145519	2506783068	41.1	Archaea;Euryarchaeota;Methanomicrobia;Methanomicrobiales;Methanomicrobiaceae;Methanofollis;liminatans;Methanofollis liminatans GKZPZ, DSM 4140	Peptidase family C25	pfam01364	NA	NA	pfam01364	NA	NA	NA	SMTZ	FALSE	TRUE	Archaea	Euryarchaeota	Methanomicrobia	Methanomicrobiales	Methanomicrobiaceae	Methanofollis	liminatans	Methanofollis liminatans GKZPZ, DSM 4140
SMTZ23_10051811	WORSMTZ_51810	#N/A	30.7817	8648	SMTZ23_100518113	SMTZ23_10051811.9	2932	4332	1400	2507145519	2506783068	32.1	Archaea;Euryarchaeota;Methanomicrobia;Methanomicrobiales;Methanomicrobiaceae;Methanofollis;liminatans;Methanofollis liminatans GKZPZ, DSM 4140	Peptidase family C25	pfam01364	NA	NA	pfam01364	NA	NA	NA	SMTZ	FALSE	TRUE	Archaea	Euryarchaeota	Methanomicrobia	Methanomicrobiales	Methanomicrobiaceae	Methanofollis	liminatans	Methanofollis liminatans GKZPZ, DSM 4140
SMTZ23_10023848	WORSMTZ_23847	#N/A	31.9949	8567	SMTZ23_100238482	SMTZ23_10023848.5	1528	2976	1448	2507145519	2506783068	34.1	Archaea;Euryarchaeota;Methanomicrobia;Methanomicrobiales;Methanomicrobiaceae;Methanofollis;liminatans;Methanofollis liminatans GKZPZ, DSM 4140	Peptidase family C25	pfam01364	NA	NA	pfam01364	NA	NA	NA	SMTZ	FALSE	TRUE	Archaea	Euryarchaeota	Methanomicrobia	Methanomicrobiales	Methanomicrobiaceae	Methanofollis	liminatans	Methanofollis liminatans GKZPZ, DSM 4140
SMTZ23_10061123	WORSMTZ_63623	#N/A	31.9822	8536	SMTZ23_100611235	SMTZ23_10061123.15	4376	5155	779	2507145519	2506783068	33.7	Archaea;Euryarchaeota;Methanomicrobia;Methanomicrobiales;Methanomicrobiaceae;Methanofollis;liminatans;Methanofollis liminatans GKZPZ, DSM 4140	Peptidase family C25	pfam01364	NA	NA	pfam01364	NA	NA	NA	SMTZ	FALSE	TRUE	Archaea	Euryarchaeota	Methanomicrobia	Methanomicrobiales	Methanomicrobiaceae	Methanofollis	liminatans	Methanofollis liminatans GKZPZ, DSM 4140
SMTZ23_10024216	WORSMTZ_24215	#N/A	31.1088	8496	SMTZ23_100242166	SMTZ23_10024216.20	4059	5999	1940	2507145519	2506783068	31.2	Archaea;Euryarchaeota;Methanomicrobia;Methanomicrobiales;Methanomicrobiaceae;Methanofollis;liminatans;Methanofollis liminatans GKZPZ, DSM 4140	Peptidase family C25	pfam01364	NA	NA	pfam01364	NA	NA	NA	SMTZ	FALSE	TRUE	Archaea	Euryarchaeota	Methanomicrobia	Methanomicrobiales	Methanomicrobiaceae	Methanofollis	liminatans	Methanofollis liminatans GKZPZ, DSM 4140
SMTZ23_10024604	WORSMTZ_24603	#N/A	28.6494	8426	SMTZ23_100246045	SMTZ23_10024604.17	5012	6430	1418	2507145519	2506783068	28.2	Archaea;Euryarchaeota;Methanomicrobia;Methanomicrobiales;Methanomicrobiaceae;Methanofollis;liminatans;Methanofollis liminatans GKZPZ, DSM 4140	Peptidase family C25	pfam01364	NA	NA	pfam01364	NA	NA	NA	SMTZ	FALSE	TRUE	Archaea	Euryarchaeota	Methanomicrobia	Methanomicrobiales	Methanomicrobiaceae	Methanofollis	liminatans	Methanofollis liminatans GKZPZ, DSM 4140
SMTZ23_10030483	WORSMTZ_30482	#N/A	35.7721	8406	SMTZ23_100304832	SMTZ23_10030483.5	1082	2980	1898	2507145519	2506783068	29.6	Archaea;Euryarchaeota;Methanomicrobia;Methanomicrobiales;Methanomicrobiaceae;Methanofollis;liminatans;Methanofollis liminatans GKZPZ, DSM 4140	Peptidase family C25	pfam01364	NA	NA	pfam01364	NA	NA	NA	SMTZ	FALSE	TRUE	Archaea	Euryarchaeota	Methanomicrobia	Methanomicrobiales	Methanomicrobiaceae	Methanofollis	liminatans	Methanofollis liminatans GKZPZ, DSM 4140
SMTZ23_10024805	WORSMTZ_24804	#N/A	32.1216	8390	SMTZ23_100248051	SMTZ23_10024805.1	3	1250	1247	2507145519	2506783068	37.1	Archaea;Euryarchaeota;Methanomicrobia;Methanomicrobiales;Methanomicrobiaceae;Methanofollis;liminatans;Methanofollis liminatans GKZPZ, DSM 4140	Peptidase family C25	pfam01364	NA	NA	pfam01364	NA	NA	NA	SMTZ	FALSE	TRUE	Archaea	Euryarchaeota	Methanomicrobia	Methanomicrobiales	Methanomicrobiaceae	Methanofollis	liminatans	Methanofollis liminatans GKZPZ, DSM 4140
SMTZ23_10024805	WORSMTZ_24804	#N/A	32.1216	8390	SMTZ23_100248053	SMTZ23_10024805.9	4250	6121	1871	2507145519	2506783068	32.3	Archaea;Euryarchaeota;Methanomicrobia;Methanomicrobiales;Methanomicrobiaceae;Methanofollis;liminatans;Methanofollis liminatans GKZPZ, DSM 4140	Peptidase family C25	pfam01364	COG1927	26.09	pfam01364	NA	NA	NA	SMTZ	FALSE	TRUE	Archaea	Euryarchaeota	Methanomicrobia	Methanomicrobiales	Methanomicrobiaceae	Methanofollis	liminatans	Methanofollis liminatans GKZPZ, DSM 4140
SMTZ23_10024993	WORSMTZ_24992	#N/A	31.9047	8353	SMTZ23_100249933	SMTZ23_10024993.9	1693	4188	2495	2507145519	2506783068	30.5	Archaea;Euryarchaeota;Methanomicrobia;Methanomicrobiales;Methanomicrobiaceae;Methanofollis;liminatans;Methanofollis liminatans GKZPZ, DSM 4140	Peptidase family C25	pfam01364	NA	NA	pfam01364	NA	NA	NA	SMTZ	FALSE	TRUE	Archaea	Euryarchaeota	Methanomicrobia	Methanomicrobiales	Methanomicrobiaceae	Methanofollis	liminatans	Methanofollis liminatans GKZPZ, DSM 4140
SMTZ23_10025003	WORSMTZ_25002	#N/A	29.4611	8350	SMTZ23_100250038	SMTZ23_10025003.28	6719	8350	1631	2507145519	2506783068	29.1	Archaea;Euryarchaeota;Methanomicrobia;Methanomicrobiales;Methanomicrobiaceae;Methanofollis;liminatans;Methanofollis liminatans GKZPZ, DSM 4140	Peptidase family C25	pfam01364	NA	NA	pfam01364	NA	NA	NA	SMTZ	FALSE	TRUE	Archaea	Euryarchaeota	Methanomicrobia	Methanomicrobiales	Methanomicrobiaceae	Methanofollis	liminatans	Methanofollis liminatans GKZPZ, DSM 4140
SMTZ23_10025044	WORSMTZ_25043	#N/A	31.3751	8341	SMTZ23_100250442	SMTZ23_10025044.5	781	2940	2159	2507145519	2506783068	32.9	Archaea;Euryarchaeota;Methanomicrobia;Methanomicrobiales;Methanomicrobiaceae;Methanofollis;liminatans;Methanofollis liminatans GKZPZ, DSM 4140	Peptidase family C25	pfam01364	NA	NA	pfam01364	NA	NA	NA	SMTZ	FALSE	TRUE	Archaea	Euryarchaeota	Methanomicrobia	Methanomicrobiales	Methanomicrobiaceae	Methanofollis	liminatans	Methanofollis liminatans GKZPZ, DSM 4140
SMTZ23_10049016	WORSMTZ_49015	#N/A	33.2239	8223	SMTZ23_100490164	SMTZ23_10049016.10	1428	2876	1448	2507145519	2506783068	30.5	Archaea;Euryarchaeota;Methanomicrobia;Methanomicrobiales;Methanomicrobiaceae;Methanofollis;liminatans;Methanofollis liminatans GKZPZ, DSM 4140	Peptidase family C25	pfam01364	NA	NA	pfam01364	NA	NA	NA	SMTZ	FALSE	TRUE	Archaea	Euryarchaeota	Methanomicrobia	Methanomicrobiales	Methanomicrobiaceae	Methanofollis	liminatans	Methanofollis liminatans GKZPZ, DSM 4140
SMTZ23_10049016	WORSMTZ_49015	#N/A	33.2239	8223	SMTZ23_1004901611	SMTZ23_10049016.36	5646	7943	2297	2507145519	2506783068	33.8	Archaea;Euryarchaeota;Methanomicrobia;Methanomicrobiales;Methanomicrobiaceae;Methanofollis;liminatans;Methanofollis liminatans GKZPZ, DSM 4140	Peptidase family C25	pfam01364	NA	NA	pfam01364	NA	NA	NA	SMTZ	FALSE	TRUE	Archaea	Euryarchaeota	Methanomicrobia	Methanomicrobiales	Methanomicrobiaceae	Methanofollis	liminatans	Methanofollis liminatans GKZPZ, DSM 4140
SMTZ23_10025852	WORSMTZ_25851	#N/A	31.1233	8190	SMTZ23_100258528	SMTZ23_10025852.28	5175	7598	2423	2507145519	2506783068	28.5	Archaea;Euryarchaeota;Methanomicrobia;Methanomicrobiales;Methanomicrobiaceae;Methanofollis;liminatans;Methanofollis liminatans GKZPZ, DSM 4140	Peptidase family C25	pfam01364	NA	NA	pfam01364	NA	NA	NA	SMTZ	FALSE	TRUE	Archaea	Euryarchaeota	Methanomicrobia	Methanomicrobiales	Methanomicrobiaceae	Methanofollis	liminatans	Methanofollis liminatans GKZPZ, DSM 4140
SMTZ23_10025884	WORSMTZ_25883	#N/A	26.7685	8185	SMTZ23_100258844	SMTZ23_10025884.12	2703	4571	1868	2507145519	2506783068	39.3	Archaea;Euryarchaeota;Methanomicrobia;Methanomicrobiales;Methanomicrobiaceae;Methanofollis;liminatans;Methanofollis liminatans GKZPZ, DSM 4140	Peptidase family C25	pfam01364	NA	NA	pfam01364	NA	NA	NA	SMTZ	FALSE	TRUE	Archaea	Euryarchaeota	Methanomicrobia	Methanomicrobiales	Methanomicrobiaceae	Methanofollis	liminatans	Methanofollis liminatans GKZPZ, DSM 4140
SMTZ23_10046061	WORSMTZ_46060	#N/A	31.566	8148	SMTZ23_1004606112	SMTZ23_10046061.40	7311	8147	836	2507145519	2506783068	33.1	Archaea;Euryarchaeota;Methanomicrobia;Methanomicrobiales;Methanomicrobiaceae;Methanofollis;liminatans;Methanofollis liminatans GKZPZ, DSM 4140	Peptidase family C25	pfam01364	NA	NA	pfam01364	NA	NA	NA	SMTZ	FALSE	TRUE	Archaea	Euryarchaeota	Methanomicrobia	Methanomicrobiales	Methanomicrobiaceae	Methanofollis	liminatans	Methanofollis liminatans GKZPZ, DSM 4140
SMTZ23_10026629	WORSMTZ_26628	#N/A	28.0998	8057	SMTZ23_100266294	SMTZ23_10026629.12	2887	4752	1865	2507145519	2506783068	26.4	Archaea;Euryarchaeota;Methanomicrobia;Methanomicrobiales;Methanomicrobiaceae;Methanofollis;liminatans;Methanofollis liminatans GKZPZ, DSM 4140	Peptidase family C25	pfam01364	NA	NA	pfam01364	NA	NA	NA	SMTZ	FALSE	TRUE	Archaea	Euryarchaeota	Methanomicrobia	Methanomicrobiales	Methanomicrobiaceae	Methanofollis	liminatans	Methanofollis liminatans GKZPZ, DSM 4140
SMTZ23_10051384	WORSMTZ_51383	#N/A	31.2344	8020	SMTZ23_1005138410	SMTZ23_10051384.34	4514	6478	1964	2507145519	2506783068	34	Archaea;Euryarchaeota;Methanomicrobia;Methanomicrobiales;Methanomicrobiaceae;Methanofollis;liminatans;Methanofollis liminatans GKZPZ, DSM 4140	Peptidase family C25	pfam01364	NA	NA	pfam01364	NA	NA	NA	SMTZ	FALSE	TRUE	Archaea	Euryarchaeota	Methanomicrobia	Methanomicrobiales	Methanomicrobiaceae	Methanofollis	liminatans	Methanofollis liminatans GKZPZ, DSM 4140
SMTZ23_10066127	WORSMTZ_89108	#N/A	27.1994	7934	SMTZ23_100661275	SMTZ23_10066127.16	3901	6315	2414	2507145519	2506783068	31.3	Archaea;Euryarchaeota;Methanomicrobia;Methanomicrobiales;Methanomicrobiaceae;Methanofollis;liminatans;Methanofollis liminatans GKZPZ, DSM 4140	Peptidase family C25	pfam01364	NA	NA	pfam01364	NA	NA	NA	SMTZ	FALSE	TRUE	Archaea	Euryarchaeota	Methanomicrobia	Methanomicrobiales	Methanomicrobiaceae	Methanofollis	liminatans	Methanofollis liminatans GKZPZ, DSM 4140
SMTZ23_10027594	WORSMTZ_27593	#N/A	30.7702	7894	SMTZ23_100275944	SMTZ23_10027594.12	5194	7605	2411	2507145519	2506783068	34.9	Archaea;Euryarchaeota;Methanomicrobia;Methanomicrobiales;Methanomicrobiaceae;Methanofollis;liminatans;Methanofollis liminatans GKZPZ, DSM 4140	Peptidase family C25	pfam01364	COG4809	27.16	pfam01364	NA	NA	NA	SMTZ	FALSE	TRUE	Archaea	Euryarchaeota	Methanomicrobia	Methanomicrobiales	Methanomicrobiaceae	Methanofollis	liminatans	Methanofollis liminatans GKZPZ, DSM 4140
SMTZ23_10027731	WORSMTZ_27730	#N/A	29.1577	7871	SMTZ23_100277318	SMTZ23_10027731.24	6751	7869	1118	2507145519	2506783068	31.8	Archaea;Euryarchaeota;Methanomicrobia;Methanomicrobiales;Methanomicrobiaceae;Methanofollis;liminatans;Methanofollis liminatans GKZPZ, DSM 4140	Peptidase family C25	pfam01364	NA	NA	pfam01364	NA	NA	NA	SMTZ	FALSE	TRUE	Archaea	Euryarchaeota	Methanomicrobia	Methanomicrobiales	Methanomicrobiaceae	Methanofollis	liminatans	Methanofollis liminatans GKZPZ, DSM 4140
SMTZ23_10029767	WORSMTZ_29766	#N/A	29.5758	7780	SMTZ23_100297672	SMTZ23_10029767.5	1128	3530	2402	2507145519	2506783068	31.7	Archaea;Euryarchaeota;Methanomicrobia;Methanomicrobiales;Methanomicrobiaceae;Methanofollis;liminatans;Methanofollis liminatans GKZPZ, DSM 4140	Peptidase family C25	pfam01364	NA	NA	pfam01364	NA	NA	NA	SMTZ	FALSE	TRUE	Archaea	Euryarchaeota	Methanomicrobia	Methanomicrobiales	Methanomicrobiaceae	Methanofollis	liminatans	Methanofollis liminatans GKZPZ, DSM 4140
SMTZ23_10028523	WORSMTZ_28522	#N/A	34.4868	7745	SMTZ23_100285235	SMTZ23_10028523.12	4096	5553	1457	2507145519	2506783068	32.4	Archaea;Euryarchaeota;Methanomicrobia;Methanomicrobiales;Methanomicrobiaceae;Methanofollis;liminatans;Methanofollis liminatans GKZPZ, DSM 4140	Peptidase family C25	pfam01364	NA	NA	pfam01364	NA	NA	NA	SMTZ	FALSE	TRUE	Archaea	Euryarchaeota	Methanomicrobia	Methanomicrobiales	Methanomicrobiaceae	Methanofollis	liminatans	Methanofollis liminatans GKZPZ, DSM 4140
SMTZ23_10051730	WORSMTZ_51729	#N/A	29.7825	7632	SMTZ23_100517306	SMTZ23_10051730.17	3608	5026	1418	2507145519	2506783068	29.8	Archaea;Euryarchaeota;Methanomicrobia;Methanomicrobiales;Methanomicrobiaceae;Methanofollis;liminatans;Methanofollis liminatans GKZPZ, DSM 4140	Peptidase family C25	pfam01364	NA	NA	pfam01364	NA	NA	NA	SMTZ	FALSE	TRUE	Archaea	Euryarchaeota	Methanomicrobia	Methanomicrobiales	Methanomicrobiaceae	Methanofollis	liminatans	Methanofollis liminatans GKZPZ, DSM 4140
SMTZ23_10051730	WORSMTZ_51729	#N/A	29.7825	7632	SMTZ23_100517307	SMTZ23_10051730.21	5154	7007	1853	2507145519	2506783068	29.4	Archaea;Euryarchaeota;Methanomicrobia;Methanomicrobiales;Methanomicrobiaceae;Methanofollis;liminatans;Methanofollis liminatans GKZPZ, DSM 4140	Peptidase family C25	pfam01364	NA	NA	pfam01364	NA	NA	NA	SMTZ	FALSE	TRUE	Archaea	Euryarchaeota	Methanomicrobia	Methanomicrobiales	Methanomicrobiaceae	Methanofollis	liminatans	Methanofollis liminatans GKZPZ, DSM 4140
SMTZ23_10029480	WORSMTZ_29479	#N/A	32.2678	7602	SMTZ23_100294803	SMTZ23_10029480.9	1210	3120	1910	2507145519	2506783068	36.5	Archaea;Euryarchaeota;Methanomicrobia;Methanomicrobiales;Methanomicrobiaceae;Methanofollis;liminatans;Methanofollis liminatans GKZPZ, DSM 4140	Peptidase family C25	pfam01364	NA	NA	pfam01364	NA	NA	NA	SMTZ	FALSE	TRUE	Archaea	Euryarchaeota	Methanomicrobia	Methanomicrobiales	Methanomicrobiaceae	Methanofollis	liminatans	Methanofollis liminatans GKZPZ, DSM 4140
SMTZ23_10030636	WORSMTZ_30635	#N/A	31.9392	7436	SMTZ23_100306367	SMTZ23_10030636.20	6280	7434	1154	2507145519	2506783068	29.5	Archaea;Euryarchaeota;Methanomicrobia;Methanomicrobiales;Methanomicrobiaceae;Methanofollis;liminatans;Methanofollis liminatans GKZPZ, DSM 4140	Peptidase family C25	pfam01364	NA	NA	pfam01364	NA	NA	NA	SMTZ	FALSE	TRUE	Archaea	Euryarchaeota	Methanomicrobia	Methanomicrobiales	Methanomicrobiaceae	Methanofollis	liminatans	Methanofollis liminatans GKZPZ, DSM 4140
SMTZ23_10031344	WORSMTZ_31343	#N/A	37.6737	7342	SMTZ23_100313446	SMTZ23_10031344.21	5251	7098	1847	2507145519	2506783068	35.8	Archaea;Euryarchaeota;Methanomicrobia;Methanomicrobiales;Methanomicrobiaceae;Methanofollis;liminatans;Methanofollis liminatans GKZPZ, DSM 4140	Peptidase family C25	pfam01364	NA	NA	pfam01364	NA	NA	NA	SMTZ	FALSE	TRUE	Archaea	Euryarchaeota	Methanomicrobia	Methanomicrobiales	Methanomicrobiaceae	Methanofollis	liminatans	Methanofollis liminatans GKZPZ, DSM 4140
SMTZ23_10032226	WORSMTZ_32225	#N/A	35.4276	7226	SMTZ23_100322261	SMTZ23_10032226.1	2	1111	1109	2507145519	2506783068	28.8	Archaea;Euryarchaeota;Methanomicrobia;Methanomicrobiales;Methanomicrobiaceae;Methanofollis;liminatans;Methanofollis liminatans GKZPZ, DSM 4140	Peptidase family C25	pfam01364	NA	NA	pfam01364	NA	NA	NA	SMTZ	FALSE	TRUE	Archaea	Euryarchaeota	Methanomicrobia	Methanomicrobiales	Methanomicrobiaceae	Methanofollis	liminatans	Methanofollis liminatans GKZPZ, DSM 4140
SMTZ23_10032281	WORSMTZ_32280	#N/A	30.2203	7217	SMTZ23_100322811	SMTZ23_10032281.1	2	1933	1931	2507145519	2506783068	27.6	Archaea;Euryarchaeota;Methanomicrobia;Methanomicrobiales;Methanomicrobiaceae;Methanofollis;liminatans;Methanofollis liminatans GKZPZ, DSM 4140	Peptidase family C25	pfam01364	NA	NA	pfam01364	NA	NA	NA	SMTZ	FALSE	TRUE	Archaea	Euryarchaeota	Methanomicrobia	Methanomicrobiales	Methanomicrobiaceae	Methanofollis	liminatans	Methanofollis liminatans GKZPZ, DSM 4140
SMTZ23_10034864	WORSMTZ_34863	#N/A	31.3458	7111	SMTZ23_100348641	SMTZ23_10034864.1	3	548	545	2507145519	2506783068	32.8	Archaea;Euryarchaeota;Methanomicrobia;Methanomicrobiales;Methanomicrobiaceae;Methanofollis;liminatans;Methanofollis liminatans GKZPZ, DSM 4140	Peptidase family C25	pfam01364	NA	NA	pfam01364	NA	NA	NA	SMTZ	FALSE	TRUE	Archaea	Euryarchaeota	Methanomicrobia	Methanomicrobiales	Methanomicrobiaceae	Methanofollis	liminatans	Methanofollis liminatans GKZPZ, DSM 4140
SMTZ23_10033578	WORSMTZ_33577	#N/A	33.7541	7051	SMTZ23_100335785	SMTZ23_10033578.17	4890	6248	1358	2507145519	2506783068	31.8	Archaea;Euryarchaeota;Methanomicrobia;Methanomicrobiales;Methanomicrobiaceae;Methanofollis;liminatans;Methanofollis liminatans GKZPZ, DSM 4140	Peptidase family C25	pfam01364	NA	NA	pfam01364	NA	NA	NA	SMTZ	FALSE	TRUE	Archaea	Euryarchaeota	Methanomicrobia	Methanomicrobiales	Methanomicrobiaceae	Methanofollis	liminatans	Methanofollis liminatans GKZPZ, DSM 4140
SMTZ23_10038555	WORSMTZ_38554	#N/A	48.0646	7001	SMTZ23_100385555	SMTZ23_10038555.14	4064	6313	2249	2507145519	2506783068	31.4	Archaea;Euryarchaeota;Methanomicrobia;Methanomicrobiales;Methanomicrobiaceae;Methanofollis;liminatans;Methanofollis liminatans GKZPZ, DSM 4140	Peptidase family C25	pfam01364	NA	NA	pfam01364	NA	NA	NA	SMTZ	FALSE	TRUE	Archaea	Euryarchaeota	Methanomicrobia	Methanomicrobiales	Methanomicrobiaceae	Methanofollis	liminatans	Methanofollis liminatans GKZPZ, DSM 4140
SMTZ23_10035377	WORSMTZ_35376	#N/A	33.8063	6836	SMTZ23_100353774	SMTZ23_10035377.12	970	2916	1946	2507145519	2506783068	31.1	Archaea;Euryarchaeota;Methanomicrobia;Methanomicrobiales;Methanomicrobiaceae;Methanofollis;liminatans;Methanofollis liminatans GKZPZ, DSM 4140	Peptidase family C25	pfam01364	NA	NA	pfam01364	NA	NA	NA	SMTZ	FALSE	TRUE	Archaea	Euryarchaeota	Methanomicrobia	Methanomicrobiales	Methanomicrobiaceae	Methanofollis	liminatans	Methanofollis liminatans GKZPZ, DSM 4140
SMTZ23_10062381	WORSMTZ_68341	#N/A	33.9994	6806	SMTZ23_100623812	SMTZ23_10062381.5	1939	3909	1970	2507145519	2506783068	32.8	Archaea;Euryarchaeota;Methanomicrobia;Methanomicrobiales;Methanomicrobiaceae;Methanofollis;liminatans;Methanofollis liminatans GKZPZ, DSM 4140	Peptidase family C25	pfam01364	NA	NA	pfam01364	NA	NA	NA	SMTZ	FALSE	TRUE	Archaea	Euryarchaeota	Methanomicrobia	Methanomicrobiales	Methanomicrobiaceae	Methanofollis	liminatans	Methanofollis liminatans GKZPZ, DSM 4140
SMTZ23_10036365	WORSMTZ_36364	#N/A	28.0024	6728	SMTZ23_100363651	SMTZ23_10036365.1	1	1896	1895	2507145519	2506783068	30.1	Archaea;Euryarchaeota;Methanomicrobia;Methanomicrobiales;Methanomicrobiaceae;Methanofollis;liminatans;Methanofollis liminatans GKZPZ, DSM 4140	Peptidase family C25	pfam01364	NA	NA	pfam01364	NA	NA	NA	SMTZ	FALSE	TRUE	Archaea	Euryarchaeota	Methanomicrobia	Methanomicrobiales	Methanomicrobiaceae	Methanofollis	liminatans	Methanofollis liminatans GKZPZ, DSM 4140
SMTZ23_10036414	WORSMTZ_36413	#N/A	37.4145	6722	SMTZ23_100364142	SMTZ23_10036414.2	171	3263	3092	2507145519	2506783068	31.4	Archaea;Euryarchaeota;Methanomicrobia;Methanomicrobiales;Methanomicrobiaceae;Methanofollis;liminatans;Methanofollis liminatans GKZPZ, DSM 4140	Peptidase family C25	pfam01364	NA	NA	pfam01364	NA	NA	NA	SMTZ	FALSE	TRUE	Archaea	Euryarchaeota	Methanomicrobia	Methanomicrobiales	Methanomicrobiaceae	Methanofollis	liminatans	Methanofollis liminatans GKZPZ, DSM 4140
SMTZ23_10038348	WORSMTZ_38347	#N/A	46.1421	6532	SMTZ23_100383482	SMTZ23_10038348.5	1339	3588	2249	2507145519	2506783068	32.4	Archaea;Euryarchaeota;Methanomicrobia;Methanomicrobiales;Methanomicrobiaceae;Methanofollis;liminatans;Methanofollis liminatans GKZPZ, DSM 4140	Peptidase family C25	pfam01364	NA	NA	pfam01364	NA	NA	NA	SMTZ	FALSE	TRUE	Archaea	Euryarchaeota	Methanomicrobia	Methanomicrobiales	Methanomicrobiaceae	Methanofollis	liminatans	Methanofollis liminatans GKZPZ, DSM 4140
SMTZ23_10039221	WORSMTZ_39220	#N/A	32.4907	6448	SMTZ23_100392211	SMTZ23_10039221.1	3	1019	1016	2507145519	2506783068	31.9	Archaea;Euryarchaeota;Methanomicrobia;Methanomicrobiales;Methanomicrobiaceae;Methanofollis;liminatans;Methanofollis liminatans GKZPZ, DSM 4140	Peptidase family C25	pfam01364	NA	NA	pfam01364	NA	NA	NA	SMTZ	FALSE	TRUE	Archaea	Euryarchaeota	Methanomicrobia	Methanomicrobiales	Methanomicrobiaceae	Methanofollis	liminatans	Methanofollis liminatans GKZPZ, DSM 4140
SMTZ23_10039395	WORSMTZ_39394	#N/A	30.9439	6431	SMTZ23_100393952	SMTZ23_10039395.5	400	2601	2201	2507145519	2506783068	27.4	Archaea;Euryarchaeota;Methanomicrobia;Methanomicrobiales;Methanomicrobiaceae;Methanofollis;liminatans;Methanofollis liminatans GKZPZ, DSM 4140	Peptidase family C25	pfam01364	NA	NA	pfam01364	NA	NA	NA	SMTZ	FALSE	TRUE	Archaea	Euryarchaeota	Methanomicrobia	Methanomicrobiales	Methanomicrobiaceae	Methanofollis	liminatans	Methanofollis liminatans GKZPZ, DSM 4140
SMTZ23_10039547	WORSMTZ_39546	#N/A	33.4943	6419	SMTZ23_100395471	SMTZ23_10039547.1	2	1645	1643	2507145519	2506783068	31.3	Archaea;Euryarchaeota;Methanomicrobia;Methanomicrobiales;Methanomicrobiaceae;Methanofollis;liminatans;Methanofollis liminatans GKZPZ, DSM 4140	Peptidase family C25	pfam01364	NA	NA	pfam01364	NA	NA	NA	SMTZ	FALSE	TRUE	Archaea	Euryarchaeota	Methanomicrobia	Methanomicrobiales	Methanomicrobiaceae	Methanofollis	liminatans	Methanofollis liminatans GKZPZ, DSM 4140
SMTZ23_10066124	WORSMTZ_89103	#N/A	33.0723	6386	SMTZ23_100661243	SMTZ23_10066124.9	2144	3502	1358	2507145519	2506783068	32.4	Archaea;Euryarchaeota;Methanomicrobia;Methanomicrobiales;Methanomicrobiaceae;Methanofollis;liminatans;Methanofollis liminatans GKZPZ, DSM 4140	Peptidase family C25	pfam01364	NA	NA	pfam01364	NA	NA	NA	SMTZ	FALSE	TRUE	Archaea	Euryarchaeota	Methanomicrobia	Methanomicrobiales	Methanomicrobiaceae	Methanofollis	liminatans	Methanofollis liminatans GKZPZ, DSM 4140
SMTZ23_10040684	WORSMTZ_40683	#N/A	38.4286	6313	SMTZ23_100406842	SMTZ23_10040684.5	652	2091	1439	2507145519	2506783068	37.4	Archaea;Euryarchaeota;Methanomicrobia;Methanomicrobiales;Methanomicrobiaceae;Methanofollis;liminatans;Methanofollis liminatans GKZPZ, DSM 4140	Peptidase family C25	pfam01364	NA	NA	pfam01364	NA	NA	NA	SMTZ	FALSE	TRUE	Archaea	Euryarchaeota	Methanomicrobia	Methanomicrobiales	Methanomicrobiaceae	Methanofollis	liminatans	Methanofollis liminatans GKZPZ, DSM 4140
SMTZ23_10041984	WORSMTZ_41983	#N/A	30.5547	6202	SMTZ23_100419841	SMTZ23_10041984.1	3	770	767	2507145519	2506783068	35.3	Archaea;Euryarchaeota;Methanomicrobia;Methanomicrobiales;Methanomicrobiaceae;Methanofollis;liminatans;Methanofollis liminatans GKZPZ, DSM 4140	Peptidase family C25	pfam01364	NA	NA	pfam01364	NA	NA	NA	SMTZ	FALSE	TRUE	Archaea	Euryarchaeota	Methanomicrobia	Methanomicrobiales	Methanomicrobiaceae	Methanofollis	liminatans	Methanofollis liminatans GKZPZ, DSM 4140
SMTZ23_10041984	WORSMTZ_41983	#N/A	30.5547	6202	SMTZ23_100419844	SMTZ23_10041984.13	3133	5316	2183	2507145519	2506783068	30.8	Archaea;Euryarchaeota;Methanomicrobia;Methanomicrobiales;Methanomicrobiaceae;Methanofollis;liminatans;Methanofollis liminatans GKZPZ, DSM 4140	Peptidase family C25	pfam01364	NA	NA	pfam01364	NA	NA	NA	SMTZ	FALSE	TRUE	Archaea	Euryarchaeota	Methanomicrobia	Methanomicrobiales	Methanomicrobiaceae	Methanofollis	liminatans	Methanofollis liminatans GKZPZ, DSM 4140
SMTZ23_10042346	WORSMTZ_42345	#N/A	32.5065	6168	SMTZ23_100423463	SMTZ23_10042346.9	2509	4422	1913	2507145519	2506783068	33.2	Archaea;Euryarchaeota;Methanomicrobia;Methanomicrobiales;Methanomicrobiaceae;Methanofollis;liminatans;Methanofollis liminatans GKZPZ, DSM 4140	Peptidase family C25	pfam01364	NA	NA	pfam01364	NA	NA	NA	SMTZ	FALSE	TRUE	Archaea	Euryarchaeota	Methanomicrobia	Methanomicrobiales	Methanomicrobiaceae	Methanofollis	liminatans	Methanofollis liminatans GKZPZ, DSM 4140
SMTZ23_10042588	WORSMTZ_42587	#N/A	37.2377	6147	SMTZ23_100425886	SMTZ23_10042588.17	4440	6146	1706	2507145519	2506783068	29.8	Archaea;Euryarchaeota;Methanomicrobia;Methanomicrobiales;Methanomicrobiaceae;Methanofollis;liminatans;Methanofollis liminatans GKZPZ, DSM 4140	Peptidase family C25	pfam01364	NA	NA	pfam01364	NA	NA	NA	SMTZ	FALSE	TRUE	Archaea	Euryarchaeota	Methanomicrobia	Methanomicrobiales	Methanomicrobiaceae	Methanofollis	liminatans	Methanofollis liminatans GKZPZ, DSM 4140
SMTZ23_10043322	WORSMTZ_43321	#N/A	33.2512	6084	SMTZ23_100433221	SMTZ23_10043322.1	3	2309	2306	2507145519	2506783068	32	Archaea;Euryarchaeota;Methanomicrobia;Methanomicrobiales;Methanomicrobiaceae;Methanofollis;liminatans;Methanofollis liminatans GKZPZ, DSM 4140	Peptidase family C25	pfam01364	NA	NA	pfam01364	NA	NA	NA	SMTZ	FALSE	TRUE	Archaea	Euryarchaeota	Methanomicrobia	Methanomicrobiales	Methanomicrobiaceae	Methanofollis	liminatans	Methanofollis liminatans GKZPZ, DSM 4140
SMTZ23_10043486	WORSMTZ_43485	#N/A	35.8696	6072	SMTZ23_100434862	SMTZ23_10043486.5	2532	4745	2213	2507145519	2506783068	31	Archaea;Euryarchaeota;Methanomicrobia;Methanomicrobiales;Methanomicrobiaceae;Methanofollis;liminatans;Methanofollis liminatans GKZPZ, DSM 4140	Peptidase family C25	pfam01364	NA	NA	pfam01364	NA	NA	NA	SMTZ	FALSE	TRUE	Archaea	Euryarchaeota	Methanomicrobia	Methanomicrobiales	Methanomicrobiaceae	Methanofollis	liminatans	Methanofollis liminatans GKZPZ, DSM 4140
SMTZ23_10043676	WORSMTZ_43675	#N/A	29.1495	6055	SMTZ23_100436764	SMTZ23_10043676.13	2847	4286	1439	2507145519	2506783068	37.1	Archaea;Euryarchaeota;Methanomicrobia;Methanomicrobiales;Methanomicrobiaceae;Methanofollis;liminatans;Methanofollis liminatans GKZPZ, DSM 4140	Peptidase family C25	pfam01364	NA	NA	pfam01364	NA	NA	NA	SMTZ	FALSE	TRUE	Archaea	Euryarchaeota	Methanomicrobia	Methanomicrobiales	Methanomicrobiaceae	Methanofollis	liminatans	Methanofollis liminatans GKZPZ, DSM 4140
SMTZ23_10071090	WORSMTZ_155580	#N/A	30.6279	5988	SMTZ23_100710901	SMTZ23_10071090.1	1	1956	1955	2507145519	2506783068	28.6	Archaea;Euryarchaeota;Methanomicrobia;Methanomicrobiales;Methanomicrobiaceae;Methanofollis;liminatans;Methanofollis liminatans GKZPZ, DSM 4140	Peptidase family C25	pfam01364	NA	NA	pfam01364	NA	NA	NA	SMTZ	FALSE	TRUE	Archaea	Euryarchaeota	Methanomicrobia	Methanomicrobiales	Methanomicrobiaceae	Methanofollis	liminatans	Methanofollis liminatans GKZPZ, DSM 4140
SMTZ23_10071090	WORSMTZ_155580	#N/A	30.6279	5988	SMTZ23_100710906	SMTZ23_10071090.19	3841	5199	1358	2507145519	2506783068	26.7	Archaea;Euryarchaeota;Methanomicrobia;Methanomicrobiales;Methanomicrobiaceae;Methanofollis;liminatans;Methanofollis liminatans GKZPZ, DSM 4140	Peptidase family C25	pfam01364	NA	NA	pfam01364	NA	NA	NA	SMTZ	FALSE	TRUE	Archaea	Euryarchaeota	Methanomicrobia	Methanomicrobiales	Methanomicrobiaceae	Methanofollis	liminatans	Methanofollis liminatans GKZPZ, DSM 4140
SMTZ23_10067444	WORSMTZ_99674	#N/A	46.8613	5926	SMTZ23_100674442	SMTZ23_10067444.5	899	3148	2249	2507145519	2506783068	34.2	Archaea;Euryarchaeota;Methanomicrobia;Methanomicrobiales;Methanomicrobiaceae;Methanofollis;liminatans;Methanofollis liminatans GKZPZ, DSM 4140	Peptidase family C25	pfam01364	NA	NA	pfam01364	NA	NA	NA	SMTZ	FALSE	TRUE	Archaea	Euryarchaeota	Methanomicrobia	Methanomicrobiales	Methanomicrobiaceae	Methanofollis	liminatans	Methanofollis liminatans GKZPZ, DSM 4140
SMTZ23_10045360	WORSMTZ_45359	#N/A	28.8465	5921	SMTZ23_100453606	SMTZ23_10045360.19	2967	4433	1466	2507145519	2506783068	26.4	Archaea;Euryarchaeota;Methanomicrobia;Methanomicrobiales;Methanomicrobiaceae;Methanofollis;liminatans;Methanofollis liminatans GKZPZ, DSM 4140	Peptidase family C25	pfam01364	NA	NA	pfam01364	NA	NA	NA	SMTZ	FALSE	TRUE	Archaea	Euryarchaeota	Methanomicrobia	Methanomicrobiales	Methanomicrobiaceae	Methanofollis	liminatans	Methanofollis liminatans GKZPZ, DSM 4140
SMTZ23_10070858	WORSMTZ_149033	#N/A	32.7473	5915	SMTZ23_100708583	SMTZ23_10070858.7	3407	5296	1889	2507145519	2506783068	28.2	Archaea;Euryarchaeota;Methanomicrobia;Methanomicrobiales;Methanomicrobiaceae;Methanofollis;liminatans;Methanofollis liminatans GKZPZ, DSM 4140	Peptidase family C25	pfam01364	NA	NA	pfam01364	NA	NA	NA	SMTZ	FALSE	TRUE	Archaea	Euryarchaeota	Methanomicrobia	Methanomicrobiales	Methanomicrobiaceae	Methanofollis	liminatans	Methanofollis liminatans GKZPZ, DSM 4140
SMTZ23_10045912	WORSMTZ_45911	#N/A	29.6088	5880	SMTZ23_100459124	SMTZ23_10045912.13	3078	4967	1889	2507145519	2506783068	28.2	Archaea;Euryarchaeota;Methanomicrobia;Methanomicrobiales;Methanomicrobiaceae;Methanofollis;liminatans;Methanofollis liminatans GKZPZ, DSM 4140	Peptidase family C25	pfam01364	NA	NA	pfam01364	NA	NA	NA	SMTZ	FALSE	TRUE	Archaea	Euryarchaeota	Methanomicrobia	Methanomicrobiales	Methanomicrobiaceae	Methanofollis	liminatans	Methanofollis liminatans GKZPZ, DSM 4140
SMTZ23_10046884	WORSMTZ_46883	#N/A	32.3631	5806	SMTZ23_100468843	SMTZ23_10046884.9	1790	3703	1913	2507145519	2506783068	28.2	Archaea;Euryarchaeota;Methanomicrobia;Methanomicrobiales;Methanomicrobiaceae;Methanofollis;liminatans;Methanofollis liminatans GKZPZ, DSM 4140	Peptidase family C25	pfam01364	NA	NA	pfam01364	NA	NA	NA	SMTZ	FALSE	TRUE	Archaea	Euryarchaeota	Methanomicrobia	Methanomicrobiales	Methanomicrobiaceae	Methanofollis	liminatans	Methanofollis liminatans GKZPZ, DSM 4140
SMTZ23_10047776	WORSMTZ_47775	#N/A	35.5041	5743	SMTZ23_100477762	SMTZ23_10047776.5	3042	5510	2468	2507145519	2506783068	30.9	Archaea;Euryarchaeota;Methanomicrobia;Methanomicrobiales;Methanomicrobiaceae;Methanofollis;liminatans;Methanofollis liminatans GKZPZ, DSM 4140	Peptidase family C25	pfam01364	NA	NA	pfam01364	NA	NA	NA	SMTZ	FALSE	TRUE	Archaea	Euryarchaeota	Methanomicrobia	Methanomicrobiales	Methanomicrobiaceae	Methanofollis	liminatans	Methanofollis liminatans GKZPZ, DSM 4140
SMTZ23_10047815	WORSMTZ_47814	#N/A	32.6481	5740	SMTZ23_100478153	SMTZ23_10047815.6	1801	3546	1745	2507145519	2506783068	53.7	Archaea;Euryarchaeota;Methanomicrobia;Methanomicrobiales;Methanomicrobiaceae;Methanofollis;liminatans;Methanofollis liminatans GKZPZ, DSM 4140	Peptidase family C25	pfam01364	NA	NA	pfam01364	NA	NA	NA	SMTZ	FALSE	TRUE	Archaea	Euryarchaeota	Methanomicrobia	Methanomicrobiales	Methanomicrobiaceae	Methanofollis	liminatans	Methanofollis liminatans GKZPZ, DSM 4140
SMTZ23_10048476	WORSMTZ_48475	#N/A	34.5512	5693	SMTZ23_100484765	SMTZ23_10048476.11	3227	4675	1448	2507145519	2506783068	28.9	Archaea;Euryarchaeota;Methanomicrobia;Methanomicrobiales;Methanomicrobiaceae;Methanofollis;liminatans;Methanofollis liminatans GKZPZ, DSM 4140	Peptidase family C25	pfam01364	NA	NA	pfam01364	NA	NA	NA	SMTZ	FALSE	TRUE	Archaea	Euryarchaeota	Methanomicrobia	Methanomicrobiales	Methanomicrobiaceae	Methanofollis	liminatans	Methanofollis liminatans GKZPZ, DSM 4140
SMTZ23_10048702	WORSMTZ_48701	#N/A	31.2137	5677	SMTZ23_100487021	SMTZ23_10048702.1	160	1578	1418	2507145519	2506783068	30.3	Archaea;Euryarchaeota;Methanomicrobia;Methanomicrobiales;Methanomicrobiaceae;Methanofollis;liminatans;Methanofollis liminatans GKZPZ, DSM 4140	Peptidase family C25	pfam01364	NA	NA	pfam01364	NA	NA	NA	SMTZ	FALSE	TRUE	Archaea	Euryarchaeota	Methanomicrobia	Methanomicrobiales	Methanomicrobiaceae	Methanofollis	liminatans	Methanofollis liminatans GKZPZ, DSM 4140
SMTZ23_10072125	WORSMTZ_222305	#N/A	28.939	5674	SMTZ23_100721254	SMTZ23_10072125.11	2513	2767	254	2507145519	2506783068	38.6	Archaea;Euryarchaeota;Methanomicrobia;Methanomicrobiales;Methanomicrobiaceae;Methanofollis;liminatans;Methanofollis liminatans GKZPZ, DSM 4140	Peptidase family C25	pfam01364	NA	NA	pfam01364	NA	NA	NA	SMTZ	FALSE	TRUE	Archaea	Euryarchaeota	Methanomicrobia	Methanomicrobiales	Methanomicrobiaceae	Methanofollis	liminatans	Methanofollis liminatans GKZPZ, DSM 4140
SMTZ23_10048933	WORSMTZ_48932	#N/A	35.7824	5662	SMTZ23_100489333	SMTZ23_10048933.9	1149	2663	1514	2507145519	2506783068	29.3	Archaea;Euryarchaeota;Methanomicrobia;Methanomicrobiales;Methanomicrobiaceae;Methanofollis;liminatans;Methanofollis liminatans GKZPZ, DSM 4140	Peptidase family C25	pfam01364	NA	NA	pfam01364	NA	NA	NA	SMTZ	FALSE	TRUE	Archaea	Euryarchaeota	Methanomicrobia	Methanomicrobiales	Methanomicrobiaceae	Methanofollis	liminatans	Methanofollis liminatans GKZPZ, DSM 4140
SMTZ23_10070074	WORSMTZ_132268	#N/A	33.2328	5636	SMTZ23_100700746	SMTZ23_10070074.17	4270	5634	1364	2507145519	2506783068	28	Archaea;Euryarchaeota;Methanomicrobia;Methanomicrobiales;Methanomicrobiaceae;Methanofollis;liminatans;Methanofollis liminatans GKZPZ, DSM 4140	Peptidase family C25	pfam01364	NA	NA	pfam01364	NA	NA	NA	SMTZ	FALSE	TRUE	Archaea	Euryarchaeota	Methanomicrobia	Methanomicrobiales	Methanomicrobiaceae	Methanofollis	liminatans	Methanofollis liminatans GKZPZ, DSM 4140
SMTZ23_10051191	WORSMTZ_51190	#N/A	35.9695	5513	SMTZ23_100511912	SMTZ23_10051191.5	309	1754	1445	2507145519	2506783068	29.1	Archaea;Euryarchaeota;Methanomicrobia;Methanomicrobiales;Methanomicrobiaceae;Methanofollis;liminatans;Methanofollis liminatans GKZPZ, DSM 4140	Peptidase family C25	pfam01364	NA	NA	pfam01364	NA	NA	NA	SMTZ	FALSE	TRUE	Archaea	Euryarchaeota	Methanomicrobia	Methanomicrobiales	Methanomicrobiaceae	Methanofollis	liminatans	Methanofollis liminatans GKZPZ, DSM 4140
SMTZ23_10051424	WORSMTZ_51423	#N/A	30.3565	5498	SMTZ23_100514246	SMTZ23_10051424.17	4153	5496	1343	2507145519	2506783068	32.9	Archaea;Euryarchaeota;Methanomicrobia;Methanomicrobiales;Methanomicrobiaceae;Methanofollis;liminatans;Methanofollis liminatans GKZPZ, DSM 4140	Peptidase family C25	pfam01364	COG5644	25.17	pfam01364	NA	NA	NA	SMTZ	FALSE	TRUE	Archaea	Euryarchaeota	Methanomicrobia	Methanomicrobiales	Methanomicrobiaceae	Methanofollis	liminatans	Methanofollis liminatans GKZPZ, DSM 4140
SMTZ23_10051731	WORSMTZ_51730	#N/A	31.4108	5479	SMTZ23_100517313	SMTZ23_10051731.8	1928	3289	1361	2507145519	2506783068	31.4	Archaea;Euryarchaeota;Methanomicrobia;Methanomicrobiales;Methanomicrobiaceae;Methanofollis;liminatans;Methanofollis liminatans GKZPZ, DSM 4140	Peptidase family C25	pfam01364	NA	NA	pfam01364	NA	NA	NA	SMTZ	FALSE	TRUE	Archaea	Euryarchaeota	Methanomicrobia	Methanomicrobiales	Methanomicrobiaceae	Methanofollis	liminatans	Methanofollis liminatans GKZPZ, DSM 4140
SMTZ23_10072008	WORSMTZ_206299	#N/A	30.0603	5469	SMTZ23_100720088	SMTZ23_10072008.24	4944	5468	524	2507145519	2506783068	37.2	Archaea;Euryarchaeota;Methanomicrobia;Methanomicrobiales;Methanomicrobiaceae;Methanofollis;liminatans;Methanofollis liminatans GKZPZ, DSM 4140	Peptidase family C25	pfam01364	NA	NA	pfam01364	NA	NA	NA	SMTZ	FALSE	TRUE	Archaea	Euryarchaeota	Methanomicrobia	Methanomicrobiales	Methanomicrobiaceae	Methanofollis	liminatans	Methanofollis liminatans GKZPZ, DSM 4140
SMTZ23_10051876	WORSMTZ_51875	#N/A	36.0095	5468	SMTZ23_100518765	SMTZ23_10051876.16	4209	5468	1259	2507145519	2506783068	29.4	Archaea;Euryarchaeota;Methanomicrobia;Methanomicrobiales;Methanomicrobiaceae;Methanofollis;liminatans;Methanofollis liminatans GKZPZ, DSM 4140	Peptidase family C25	pfam01364	NA	NA	pfam01364	NA	NA	NA	SMTZ	FALSE	TRUE	Archaea	Euryarchaeota	Methanomicrobia	Methanomicrobiales	Methanomicrobiaceae	Methanofollis	liminatans	Methanofollis liminatans GKZPZ, DSM 4140
SMTZ23_10052023	WORSMTZ_52022	#N/A	33.9318	5458	SMTZ23_100520231	SMTZ23_10052023.1	3	659	656	2507145519	2506783068	36.3	Archaea;Euryarchaeota;Methanomicrobia;Methanomicrobiales;Methanomicrobiaceae;Methanofollis;liminatans;Methanofollis liminatans GKZPZ, DSM 4140	Peptidase family C25	pfam01364	COG3704	17.98	pfam01364	NA	NA	NA	SMTZ	FALSE	TRUE	Archaea	Euryarchaeota	Methanomicrobia	Methanomicrobiales	Methanomicrobiaceae	Methanofollis	liminatans	Methanofollis liminatans GKZPZ, DSM 4140
SMTZ23_10052068	WORSMTZ_52067	#N/A	28.451	5455	SMTZ23_100520682	SMTZ23_10052068.5	1194	3014	1820	2507145519	2506783068	32.7	Archaea;Euryarchaeota;Methanomicrobia;Methanomicrobiales;Methanomicrobiaceae;Methanofollis;liminatans;Methanofollis liminatans GKZPZ, DSM 4140	Peptidase family C25	pfam01364	NA	NA	pfam01364	NA	NA	NA	SMTZ	FALSE	TRUE	Archaea	Euryarchaeota	Methanomicrobia	Methanomicrobiales	Methanomicrobiaceae	Methanofollis	liminatans	Methanofollis liminatans GKZPZ, DSM 4140
SMTZ23_10066238	WORSMTZ_89921	#N/A	36.132	5455	SMTZ23_100662382	SMTZ23_10066238.5	1967	4024	2057	2507145519	2506783068	35.6	Archaea;Euryarchaeota;Methanomicrobia;Methanomicrobiales;Methanomicrobiaceae;Methanofollis;liminatans;Methanofollis liminatans GKZPZ, DSM 4140	Peptidase family C25	pfam01364	NA	NA	pfam01364	NA	NA	NA	SMTZ	FALSE	TRUE	Archaea	Euryarchaeota	Methanomicrobia	Methanomicrobiales	Methanomicrobiaceae	Methanofollis	liminatans	Methanofollis liminatans GKZPZ, DSM 4140
SMTZ23_10052325	WORSMTZ_52324	#N/A	28.2773	5439	SMTZ23_100523253	SMTZ23_10052325.9	841	3339	2498	2507145519	2506783068	33.3	Archaea;Euryarchaeota;Methanomicrobia;Methanomicrobiales;Methanomicrobiaceae;Methanofollis;liminatans;Methanofollis liminatans GKZPZ, DSM 4140	Peptidase family C25	pfam01364	COG4122	26.13	pfam01364	NA	NA	NA	SMTZ	FALSE	TRUE	Archaea	Euryarchaeota	Methanomicrobia	Methanomicrobiales	Methanomicrobiaceae	Methanofollis	liminatans	Methanofollis liminatans GKZPZ, DSM 4140
SMTZ23_10060376	WORSMTZ_60858	#N/A	32.1152	5418	SMTZ23_100603763	SMTZ23_10060376.7	735	2609	1874	2507145519	2506783068	30.7	Archaea;Euryarchaeota;Methanomicrobia;Methanomicrobiales;Methanomicrobiaceae;Methanofollis;liminatans;Methanofollis liminatans GKZPZ, DSM 4140	Peptidase family C25	pfam01364	NA	NA	pfam01364	NA	NA	NA	SMTZ	FALSE	TRUE	Archaea	Euryarchaeota	Methanomicrobia	Methanomicrobiales	Methanomicrobiaceae	Methanofollis	liminatans	Methanofollis liminatans GKZPZ, DSM 4140
SMTZ23_10052859	WORSMTZ_52858	#N/A	31.502	5406	SMTZ23_100528591	SMTZ23_10052859.1	2	1723	1721	2507145519	2506783068	25.7	Archaea;Euryarchaeota;Methanomicrobia;Methanomicrobiales;Methanomicrobiaceae;Methanofollis;liminatans;Methanofollis liminatans GKZPZ, DSM 4140	Peptidase family C25	pfam01364	NA	NA	pfam01364	NA	NA	NA	SMTZ	FALSE	TRUE	Archaea	Euryarchaeota	Methanomicrobia	Methanomicrobiales	Methanomicrobiaceae	Methanofollis	liminatans	Methanofollis liminatans GKZPZ, DSM 4140
SMTZ23_10054129	WORSMTZ_54128	#N/A	33.7777	5326	SMTZ23_100541294	SMTZ23_10054129.13	4445	5326	881	2507145519	2506783068	32.8	Archaea;Euryarchaeota;Methanomicrobia;Methanomicrobiales;Methanomicrobiaceae;Methanofollis;liminatans;Methanofollis liminatans GKZPZ, DSM 4140	Peptidase family C25	pfam01364	NA	NA	pfam01364	NA	NA	NA	SMTZ	FALSE	TRUE	Archaea	Euryarchaeota	Methanomicrobia	Methanomicrobiales	Methanomicrobiaceae	Methanofollis	liminatans	Methanofollis liminatans GKZPZ, DSM 4140
SMTZ23_10065444	WORSMTZ_84689	#N/A	29.0628	5175	SMTZ23_100654445	SMTZ23_10065444.17	2344	3783	1439	2507145519	2506783068	38.9	Archaea;Euryarchaeota;Methanomicrobia;Methanomicrobiales;Methanomicrobiaceae;Methanofollis;liminatans;Methanofollis liminatans GKZPZ, DSM 4140	Peptidase family C25	pfam01364	NA	NA	pfam01364	NA	NA	NA	SMTZ	FALSE	TRUE	Archaea	Euryarchaeota	Methanomicrobia	Methanomicrobiales	Methanomicrobiaceae	Methanofollis	liminatans	Methanofollis liminatans GKZPZ, DSM 4140
SMTZ23_10056965	WORSMTZ_56964	#N/A	27.8197	5169	SMTZ23_100569653	SMTZ23_10056965.9	2151	3971	1820	2507145519	2506783068	31.4	Archaea;Euryarchaeota;Methanomicrobia;Methanomicrobiales;Methanomicrobiaceae;Methanofollis;liminatans;Methanofollis liminatans GKZPZ, DSM 4140	Peptidase family C25	pfam01364	NA	NA	pfam01364	NA	NA	NA	SMTZ	FALSE	TRUE	Archaea	Euryarchaeota	Methanomicrobia	Methanomicrobiales	Methanomicrobiaceae	Methanofollis	liminatans	Methanofollis liminatans GKZPZ, DSM 4140
SMTZ23_10056992	WORSMTZ_56991	#N/A	32.3916	5168	SMTZ23_100569923	SMTZ23_10056992.9	1198	3351	2153	2507145519	2506783068	27.2	Archaea;Euryarchaeota;Methanomicrobia;Methanomicrobiales;Methanomicrobiaceae;Methanofollis;liminatans;Methanofollis liminatans GKZPZ, DSM 4140	Peptidase family C25	pfam01364	COG0312	26.03	pfam01364	NA	NA	NA	SMTZ	FALSE	TRUE	Archaea	Euryarchaeota	Methanomicrobia	Methanomicrobiales	Methanomicrobiaceae	Methanofollis	liminatans	Methanofollis liminatans GKZPZ, DSM 4140
SMTZ23_10057498	WORSMTZ_57497	#N/A	46.8197	5141	SMTZ23_100574984	SMTZ23_10057498.13	1486	4191	2705	2507145519	2506783068	41.7	Archaea;Euryarchaeota;Methanomicrobia;Methanomicrobiales;Methanomicrobiaceae;Methanofollis;liminatans;Methanofollis liminatans GKZPZ, DSM 4140	Peptidase family C25	pfam01364	NA	NA	pfam01364	NA	NA	NA	SMTZ	FALSE	TRUE	Archaea	Euryarchaeota	Methanomicrobia	Methanomicrobiales	Methanomicrobiaceae	Methanofollis	liminatans	Methanofollis liminatans GKZPZ, DSM 4140
SMTZ23_10057746	WORSMTZ_57745	#N/A	32.1436	5127	SMTZ23_100577462	SMTZ23_10057746.5	403	2295	1892	2507145519	2506783068	27.6	Archaea;Euryarchaeota;Methanomicrobia;Methanomicrobiales;Methanomicrobiaceae;Methanofollis;liminatans;Methanofollis liminatans GKZPZ, DSM 4140	Peptidase family C25	pfam01364	NA	NA	pfam01364	NA	NA	NA	SMTZ	FALSE	TRUE	Archaea	Euryarchaeota	Methanomicrobia	Methanomicrobiales	Methanomicrobiaceae	Methanofollis	liminatans	Methanofollis liminatans GKZPZ, DSM 4140
SMTZ23_10058865	WORSMTZ_58864	#N/A	30.4597	5069	SMTZ23_100588653	SMTZ23_10058865.9	1735	3528	1793	2507145519	2506783068	29.9	Archaea;Euryarchaeota;Methanomicrobia;Methanomicrobiales;Methanomicrobiaceae;Methanofollis;liminatans;Methanofollis liminatans GKZPZ, DSM 4140	Peptidase family C25	pfam01364	NA	NA	pfam01364	NA	NA	NA	SMTZ	FALSE	TRUE	Archaea	Euryarchaeota	Methanomicrobia	Methanomicrobiales	Methanomicrobiaceae	Methanofollis	liminatans	Methanofollis liminatans GKZPZ, DSM 4140
SMTZ23_10062127	WORSMTZ_67290	#N/A	36.543	5068	SMTZ23_100621278	SMTZ23_10062127.27	4548	5066	518	2507145519	2506783068	31.6	Archaea;Euryarchaeota;Methanomicrobia;Methanomicrobiales;Methanomicrobiaceae;Methanofollis;liminatans;Methanofollis liminatans GKZPZ, DSM 4140	Peptidase family C25	pfam01364	NA	NA	pfam01364	NA	NA	NA	SMTZ	FALSE	TRUE	Archaea	Euryarchaeota	Methanomicrobia	Methanomicrobiales	Methanomicrobiaceae	Methanofollis	liminatans	Methanofollis liminatans GKZPZ, DSM 4140
SMTZ23_10059029	WORSMTZ_59028	#N/A	32.3518	5060	SMTZ23_100590296	SMTZ23_10059029.20	4467	5060	593	2507145519	2506783068	27.7	Archaea;Euryarchaeota;Methanomicrobia;Methanomicrobiales;Methanomicrobiaceae;Methanofollis;liminatans;Methanofollis liminatans GKZPZ, DSM 4140	Peptidase family C25	pfam01364	NA	NA	pfam01364	NA	NA	NA	SMTZ	FALSE	TRUE	Archaea	Euryarchaeota	Methanomicrobia	Methanomicrobiales	Methanomicrobiaceae	Methanofollis	liminatans	Methanofollis liminatans GKZPZ, DSM 4140
SMTZ23_10062233	WORSMTZ_67763	#N/A	47.8738	5009	SMTZ23_100622333	SMTZ23_10062233.8	1763	3961	2198	2507145519	2506783068	34.4	Archaea;Euryarchaeota;Methanomicrobia;Methanomicrobiales;Methanomicrobiaceae;Methanofollis;liminatans;Methanofollis liminatans GKZPZ, DSM 4140	Peptidase family C25	pfam01364	COG1572	28.16	pfam01364	NA	NA	NA	SMTZ	FALSE	TRUE	Archaea	Euryarchaeota	Methanomicrobia	Methanomicrobiales	Methanomicrobiaceae	Methanofollis	liminatans	Methanofollis liminatans GKZPZ, DSM 4140
SMTZ23_10060049	WORSMTZ_60048	#N/A	31.9017	5006	SMTZ23_100600491	SMTZ23_10060049.1	99	2498	2399	2507145519	2506783068	30.6	Archaea;Euryarchaeota;Methanomicrobia;Methanomicrobiales;Methanomicrobiaceae;Methanofollis;liminatans;Methanofollis liminatans GKZPZ, DSM 4140	Peptidase family C25	pfam01364	NA	NA	pfam01364	NA	NA	NA	SMTZ	FALSE	TRUE	Archaea	Euryarchaeota	Methanomicrobia	Methanomicrobiales	Methanomicrobiaceae	Methanofollis	liminatans	Methanofollis liminatans GKZPZ, DSM 4140
WOR52_10016413	WOR1_52_54_14599	46	37.8451	8186	WOR52_100164135	WOR52_10016413.15	4457	8185	3728	2507145519	2506783068	30.7	Archaea;Euryarchaeota;Methanomicrobia;Methanomicrobiales;Methanomicrobiaceae;Methanofollis;liminatans;Methanofollis liminatans GKZPZ, DSM 4140	Peptidase family C25	pfam01364	COG1470	18.78	pfam00868	NA	NA	NA	MRZ	FALSE	TRUE	Archaea	Euryarchaeota	Methanomicrobia	Methanomicrobiales	Methanomicrobiaceae	Methanofollis	liminatans	Methanofollis liminatans GKZPZ, DSM 4140
WOR52_10024247	WOR1_52_54_22857	46	39.0098	6847	WOR52_100242472	WOR52_10024247.5	639	4967	4328	2507145519	2506783068	31.8	Archaea;Euryarchaeota;Methanomicrobia;Methanomicrobiales;Methanomicrobiaceae;Methanofollis;liminatans;Methanofollis liminatans GKZPZ, DSM 4140	Peptidase family C25	pfam01364	COG0419	27.45	pfam11614	NA	NA	NA	MRZ	FALSE	TRUE	Archaea	Euryarchaeota	Methanomicrobia	Methanomicrobiales	Methanomicrobiaceae	Methanofollis	liminatans	Methanofollis liminatans GKZPZ, DSM 4140
WOR52_10000533	15894	#N/A	42.6478	91925	WOR52_1000053374	WOR52_10000533.229	68603	70879	2276	2507145519	2506783068	34.9	Archaea;Euryarchaeota;Methanomicrobia;Methanomicrobiales;Methanomicrobiaceae;Methanofollis;liminatans;Methanofollis liminatans GKZPZ, DSM 4140	Peptidase family C25	pfam01364	NA	NA	pfam00801	NA	NA	NA	MRZ	FALSE	TRUE	Archaea	Euryarchaeota	Methanomicrobia	Methanomicrobiales	Methanomicrobiaceae	Methanofollis	liminatans	Methanofollis liminatans GKZPZ, DSM 4140
WOR52_10003733	WOR1_52_54_884	#N/A	29.2183	76702	WOR52_1000373327	WOR52_10003733.91	25232	26650	1418	2507145519	2506783068	29.8	Archaea;Euryarchaeota;Methanomicrobia;Methanomicrobiales;Methanomicrobiaceae;Methanofollis;liminatans;Methanofollis liminatans GKZPZ, DSM 4140	Peptidase family C25	pfam01364	NA	NA	pfam01364	NA	NA	NA	MRZ	FALSE	TRUE	Archaea	Euryarchaeota	Methanomicrobia	Methanomicrobiales	Methanomicrobiaceae	Methanofollis	liminatans	Methanofollis liminatans GKZPZ, DSM 4140
WOR52_10003733	WOR1_52_54_884	#N/A	29.2183	76702	WOR52_1000373328	WOR52_10003733.95	26778	28631	1853	2507145519	2506783068	29.4	Archaea;Euryarchaeota;Methanomicrobia;Methanomicrobiales;Methanomicrobiaceae;Methanofollis;liminatans;Methanofollis liminatans GKZPZ, DSM 4140	Peptidase family C25	pfam01364	NA	NA	pfam01364	NA	NA	NA	MRZ	FALSE	TRUE	Archaea	Euryarchaeota	Methanomicrobia	Methanomicrobiales	Methanomicrobiaceae	Methanofollis	liminatans	Methanofollis liminatans GKZPZ, DSM 4140
WOR52_10003733	WOR1_52_54_884	#N/A	29.2183	76702	WOR52_1000373334	WOR52_10003733.119	36756	38576	1820	2507145519	2506783068	31.4	Archaea;Euryarchaeota;Methanomicrobia;Methanomicrobiales;Methanomicrobiaceae;Methanofollis;liminatans;Methanofollis liminatans GKZPZ, DSM 4140	Peptidase family C25	pfam01364	NA	NA	pfam08126	NA	NA	NA	MRZ	FALSE	TRUE	Archaea	Euryarchaeota	Methanomicrobia	Methanomicrobiales	Methanomicrobiaceae	Methanofollis	liminatans	Methanofollis liminatans GKZPZ, DSM 4140
WOR52_10003286	WOR1_52_54_346	#N/A	36.3605	52711	WOR52_100032862	WOR52_10003286.5	1125	2993	1868	2507145519	2506783068	26.9	Archaea;Euryarchaeota;Methanomicrobia;Methanomicrobiales;Methanomicrobiaceae;Methanofollis;liminatans;Methanofollis liminatans GKZPZ, DSM 4140	Peptidase family C25	pfam01364	NA	NA	pfam08126	NA	NA	NA	MRZ	FALSE	TRUE	Archaea	Euryarchaeota	Methanomicrobia	Methanomicrobiales	Methanomicrobiaceae	Methanofollis	liminatans	Methanofollis liminatans GKZPZ, DSM 4140
WOR52_10003341	WOR1_52_54_415	#N/A	42.172	48141	WOR52_100033411	WOR52_10003341.1	2	679	677	2507145519	2506783068	42.9	Archaea;Euryarchaeota;Methanomicrobia;Methanomicrobiales;Methanomicrobiaceae;Methanofollis;liminatans;Methanofollis liminatans GKZPZ, DSM 4140	Peptidase family C25	pfam01364	NA	NA	pfam01364	NA	NA	NA	MRZ	FALSE	TRUE	Archaea	Euryarchaeota	Methanomicrobia	Methanomicrobiales	Methanomicrobiaceae	Methanofollis	liminatans	Methanofollis liminatans GKZPZ, DSM 4140
WOR52_10000512	15873	#N/A	34.0482	42945	WOR52_1000051249	WOR52_10000512.163	36734	38761	2027	2507145519	2506783068	30	Archaea;Euryarchaeota;Methanomicrobia;Methanomicrobiales;Methanomicrobiaceae;Methanofollis;liminatans;Methanofollis liminatans GKZPZ, DSM 4140	Peptidase family C25	pfam01364	NA	NA	pfam01364	NA	NA	NA	MRZ	FALSE	TRUE	Archaea	Euryarchaeota	Methanomicrobia	Methanomicrobiales	Methanomicrobiaceae	Methanofollis	liminatans	Methanofollis liminatans GKZPZ, DSM 4140
WOR52_10000558	15919	#N/A	29.6778	41863	WOR52_1000055827	WOR52_10000558.93	25330	27234	1904	2507145519	2506783068	30.7	Archaea;Euryarchaeota;Methanomicrobia;Methanomicrobiales;Methanomicrobiaceae;Methanofollis;liminatans;Methanofollis liminatans GKZPZ, DSM 4140	Peptidase family C25	pfam01364	NA	NA	pfam08126	NA	NA	NA	MRZ	FALSE	TRUE	Archaea	Euryarchaeota	Methanomicrobia	Methanomicrobiales	Methanomicrobiaceae	Methanofollis	liminatans	Methanofollis liminatans GKZPZ, DSM 4140
WOR52_10000558	15919	#N/A	29.6778	41863	WOR52_1000055828	WOR52_10000558.97	27599	28945	1346	2507145519	2506783068	26.8	Archaea;Euryarchaeota;Methanomicrobia;Methanomicrobiales;Methanomicrobiaceae;Methanofollis;liminatans;Methanofollis liminatans GKZPZ, DSM 4140	Peptidase family C25	pfam01364	NA	NA	pfam01364	NA	NA	NA	MRZ	FALSE	TRUE	Archaea	Euryarchaeota	Methanomicrobia	Methanomicrobiales	Methanomicrobiaceae	Methanofollis	liminatans	Methanofollis liminatans GKZPZ, DSM 4140
WOR52_10004852	WOR1_52_54_2153	#N/A	30.8734	40556	WOR52_1000485241	WOR52_10004852.148	38253	38921	668	2507145519	2506783068	31.4	Archaea;Euryarchaeota;Methanomicrobia;Methanomicrobiales;Methanomicrobiaceae;Methanofollis;liminatans;Methanofollis liminatans GKZPZ, DSM 4140	Peptidase family C25	pfam01364	NA	NA	pfam01364	NA	NA	NA	MRZ	FALSE	TRUE	Archaea	Euryarchaeota	Methanomicrobia	Methanomicrobiales	Methanomicrobiaceae	Methanofollis	liminatans	Methanofollis liminatans GKZPZ, DSM 4140
WOR52_10004951	WOR1_52_54_2263	#N/A	31.1012	35407	WOR52_1000495120	WOR52_10004951.67	18587	20461	1874	2507145519	2506783068	31.2	Archaea;Euryarchaeota;Methanomicrobia;Methanomicrobiales;Methanomicrobiaceae;Methanofollis;liminatans;Methanofollis liminatans GKZPZ, DSM 4140	Peptidase family C25	pfam01364	NA	NA	pfam08126	NA	NA	NA	MRZ	FALSE	TRUE	Archaea	Euryarchaeota	Methanomicrobia	Methanomicrobiales	Methanomicrobiaceae	Methanofollis	liminatans	Methanofollis liminatans GKZPZ, DSM 4140
WOR52_10003590	WOR1_52_54_712	#N/A	29.7063	31219	WOR52_1000359010	WOR52_10003590.35	12641	15136	2495	2507145519	2506783068	29.7	Archaea;Euryarchaeota;Methanomicrobia;Methanomicrobiales;Methanomicrobiaceae;Methanofollis;liminatans;Methanofollis liminatans GKZPZ, DSM 4140	Peptidase family C25	pfam01364	NA	NA	pfam08126	NA	NA	NA	MRZ	FALSE	TRUE	Archaea	Euryarchaeota	Methanomicrobia	Methanomicrobiales	Methanomicrobiaceae	Methanofollis	liminatans	Methanofollis liminatans GKZPZ, DSM 4140
WOR52_10000611	15972	#N/A	36.3961	28558	WOR52_1000061116	WOR52_10000611.54	20989	22449	1460	2507145519	2506783068	30	Archaea;Euryarchaeota;Methanomicrobia;Methanomicrobiales;Methanomicrobiaceae;Methanofollis;liminatans;Methanofollis liminatans GKZPZ, DSM 4140	Peptidase family C25	pfam01364	NA	NA	pfam01364	NA	NA	NA	MRZ	FALSE	TRUE	Archaea	Euryarchaeota	Methanomicrobia	Methanomicrobiales	Methanomicrobiaceae	Methanofollis	liminatans	Methanofollis liminatans GKZPZ, DSM 4140
WOR52_10004581	WOR1_52_54_1842	#N/A	32.4702	24059	WOR52_1000458119	WOR52_10004581.68	22084	24057	1973	2507145519	2506783068	31.7	Archaea;Euryarchaeota;Methanomicrobia;Methanomicrobiales;Methanomicrobiaceae;Methanofollis;liminatans;Methanofollis liminatans GKZPZ, DSM 4140	Peptidase family C25	pfam01364	NA	NA	pfam08126	NA	NA	NA	MRZ	FALSE	TRUE	Archaea	Euryarchaeota	Methanomicrobia	Methanomicrobiales	Methanomicrobiaceae	Methanofollis	liminatans	Methanofollis liminatans GKZPZ, DSM 4140
WOR52_10004253	WOR1_52_54_1480	#N/A	35.9305	23423	WOR52_100042531	WOR52_10004253.1	1	1167	1166	2507145519	2506783068	27.5	Archaea;Euryarchaeota;Methanomicrobia;Methanomicrobiales;Methanomicrobiaceae;Methanofollis;liminatans;Methanofollis liminatans GKZPZ, DSM 4140	Peptidase family C25	pfam01364	NA	NA	pfam01364	NA	NA	NA	MRZ	FALSE	TRUE	Archaea	Euryarchaeota	Methanomicrobia	Methanomicrobiales	Methanomicrobiaceae	Methanofollis	liminatans	Methanofollis liminatans GKZPZ, DSM 4140
WOR52_10004961	WOR1_52_54_2273	#N/A	35.5815	22003	WOR52_1000496117	WOR52_10004961.55	11613	12974	1361	2507145519	2506783068	29.3	Archaea;Euryarchaeota;Methanomicrobia;Methanomicrobiales;Methanomicrobiaceae;Methanofollis;liminatans;Methanofollis liminatans GKZPZ, DSM 4140	Peptidase family C25	pfam01364	NA	NA	pfam01364	NA	NA	NA	MRZ	FALSE	TRUE	Archaea	Euryarchaeota	Methanomicrobia	Methanomicrobiales	Methanomicrobiaceae	Methanofollis	liminatans	Methanofollis liminatans GKZPZ, DSM 4140
WOR52_10004961	WOR1_52_54_2273	#N/A	35.5815	22003	WOR52_1000496119	WOR52_10004961.62	13582	15567	1985	2507145519	2506783068	30	Archaea;Euryarchaeota;Methanomicrobia;Methanomicrobiales;Methanomicrobiaceae;Methanofollis;liminatans;Methanofollis liminatans GKZPZ, DSM 4140	Peptidase family C25	pfam01364	NA	NA	pfam08126	NA	NA	NA	MRZ	FALSE	TRUE	Archaea	Euryarchaeota	Methanomicrobia	Methanomicrobiales	Methanomicrobiaceae	Methanofollis	liminatans	Methanofollis liminatans GKZPZ, DSM 4140
WOR52_10004961	WOR1_52_54_2273	#N/A	35.5815	22003	WOR52_1000496121	WOR52_10004961.70	16664	18583	1919	2507145519	2506783068	30.7	Archaea;Euryarchaeota;Methanomicrobia;Methanomicrobiales;Methanomicrobiaceae;Methanofollis;liminatans;Methanofollis liminatans GKZPZ, DSM 4140	Peptidase family C25	pfam01364	NA	NA	pfam08126	NA	NA	NA	MRZ	FALSE	TRUE	Archaea	Euryarchaeota	Methanomicrobia	Methanomicrobiales	Methanomicrobiaceae	Methanofollis	liminatans	Methanofollis liminatans GKZPZ, DSM 4140
WOR52_10004560	WOR1_52_54_1820	#N/A	31.8291	21185	WOR52_100045607	WOR52_10004560.22	3123	4457	1334	2507145519	2506783068	28.4	Archaea;Euryarchaeota;Methanomicrobia;Methanomicrobiales;Methanomicrobiaceae;Methanofollis;liminatans;Methanofollis liminatans GKZPZ, DSM 4140	Peptidase family C25	pfam01364	NA	NA	pfam01364	NA	NA	NA	MRZ	FALSE	TRUE	Archaea	Euryarchaeota	Methanomicrobia	Methanomicrobiales	Methanomicrobiaceae	Methanofollis	liminatans	Methanofollis liminatans GKZPZ, DSM 4140
WOR52_10004560	WOR1_52_54_1820	#N/A	31.8291	21185	WOR52_1000456015	WOR52_10004560.52	9875	11194	1319	2507145519	2506783068	30.9	Archaea;Euryarchaeota;Methanomicrobia;Methanomicrobiales;Methanomicrobiaceae;Methanofollis;liminatans;Methanofollis liminatans GKZPZ, DSM 4140	Peptidase family C25	pfam01364	NA	NA	pfam01364	NA	NA	NA	MRZ	FALSE	TRUE	Archaea	Euryarchaeota	Methanomicrobia	Methanomicrobiales	Methanomicrobiaceae	Methanofollis	liminatans	Methanofollis liminatans GKZPZ, DSM 4140
WOR52_10004566	WOR1_52_54_1827	#N/A	31.6456	21153	WOR52_1000456617	WOR52_10004566.62	15373	17865	2492	2507145519	2506783068	30.9	Archaea;Euryarchaeota;Methanomicrobia;Methanomicrobiales;Methanomicrobiaceae;Methanofollis;liminatans;Methanofollis liminatans GKZPZ, DSM 4140	Peptidase family C25	pfam01364	NA	NA	pfam08126	NA	NA	NA	MRZ	FALSE	TRUE	Archaea	Euryarchaeota	Methanomicrobia	Methanomicrobiales	Methanomicrobiaceae	Methanofollis	liminatans	Methanofollis liminatans GKZPZ, DSM 4140
WOR52_10005030	WOR1_52_54_2345	#N/A	29.0382	19588	WOR52_100050303	WOR52_10005030.9	1691	4105	2414	2507145519	2506783068	31.3	Archaea;Euryarchaeota;Methanomicrobia;Methanomicrobiales;Methanomicrobiaceae;Methanofollis;liminatans;Methanofollis liminatans GKZPZ, DSM 4140	Peptidase family C25	pfam01364	NA	NA	pfam08126	NA	NA	NA	MRZ	FALSE	TRUE	Archaea	Euryarchaeota	Methanomicrobia	Methanomicrobiales	Methanomicrobiaceae	Methanofollis	liminatans	Methanofollis liminatans GKZPZ, DSM 4140
WOR52_10006269	WOR1_52_54_3720	#N/A	30.2609	17977	WOR52_100062696	WOR52_10006269.20	4660	7080	2420	2507145519	2506783068	31.1	Archaea;Euryarchaeota;Methanomicrobia;Methanomicrobiales;Methanomicrobiaceae;Methanofollis;liminatans;Methanofollis liminatans GKZPZ, DSM 4140	Peptidase family C25	pfam01364	NA	NA	pfam00801	NA	NA	NA	MRZ	FALSE	TRUE	Archaea	Euryarchaeota	Methanomicrobia	Methanomicrobiales	Methanomicrobiaceae	Methanofollis	liminatans	Methanofollis liminatans GKZPZ, DSM 4140
WOR52_10006660	WOR1_52_54_4141	#N/A	29.2059	17832	WOR52_1000666022	WOR52_10006660.69	14468	15772	1304	2507145519	2506783068	30.8	Archaea;Euryarchaeota;Methanomicrobia;Methanomicrobiales;Methanomicrobiaceae;Methanofollis;liminatans;Methanofollis liminatans GKZPZ, DSM 4140	Peptidase family C25	pfam01364	NA	NA	pfam01364	NA	NA	NA	MRZ	FALSE	TRUE	Archaea	Euryarchaeota	Methanomicrobia	Methanomicrobiales	Methanomicrobiaceae	Methanofollis	liminatans	Methanofollis liminatans GKZPZ, DSM 4140
WOR52_10010190	WOR1_52_54_7958	#N/A	32.7206	17680	WOR52_100101909	WOR52_10010190.32	5117	6502	1385	2507145519	2506783068	29	Archaea;Euryarchaeota;Methanomicrobia;Methanomicrobiales;Methanomicrobiaceae;Methanofollis;liminatans;Methanofollis liminatans GKZPZ, DSM 4140	Peptidase family C25	pfam01364	NA	NA	pfam01364	NA	NA	NA	MRZ	FALSE	TRUE	Archaea	Euryarchaeota	Methanomicrobia	Methanomicrobiales	Methanomicrobiaceae	Methanofollis	liminatans	Methanofollis liminatans GKZPZ, DSM 4140
WOR52_10010190	WOR1_52_54_7958	#N/A	32.7206	17680	WOR52_1001019014	WOR52_10010190.51	11841	13265	1424	2507145519	2506783068	31.5	Archaea;Euryarchaeota;Methanomicrobia;Methanomicrobiales;Methanomicrobiaceae;Methanofollis;liminatans;Methanofollis liminatans GKZPZ, DSM 4140	Peptidase family C25	pfam01364	NA	NA	pfam01364	NA	NA	NA	MRZ	FALSE	TRUE	Archaea	Euryarchaeota	Methanomicrobia	Methanomicrobiales	Methanomicrobiaceae	Methanofollis	liminatans	Methanofollis liminatans GKZPZ, DSM 4140
WOR52_10010190	WOR1_52_54_7958	#N/A	32.7206	17680	WOR52_1001019015	WOR52_10010190.55	13287	14696	1409	2507145519	2506783068	29.9	Archaea;Euryarchaeota;Methanomicrobia;Methanomicrobiales;Methanomicrobiaceae;Methanofollis;liminatans;Methanofollis liminatans GKZPZ, DSM 4140	Peptidase family C25	pfam01364	NA	NA	pfam01364	NA	NA	NA	MRZ	FALSE	TRUE	Archaea	Euryarchaeota	Methanomicrobia	Methanomicrobiales	Methanomicrobiaceae	Methanofollis	liminatans	Methanofollis liminatans GKZPZ, DSM 4140
WOR52_10005402	WOR1_52_54_2769	#N/A	37.2157	17541	WOR52_100054026	WOR52_10005402.19	6159	8048	1889	2507145519	2506783068	26.4	Archaea;Euryarchaeota;Methanomicrobia;Methanomicrobiales;Methanomicrobiaceae;Methanofollis;liminatans;Methanofollis liminatans GKZPZ, DSM 4140	Peptidase family C25	pfam01364	NA	NA	pfam08126	NA	NA	NA	MRZ	FALSE	TRUE	Archaea	Euryarchaeota	Methanomicrobia	Methanomicrobiales	Methanomicrobiaceae	Methanofollis	liminatans	Methanofollis liminatans GKZPZ, DSM 4140
WOR52_10005561	WOR1_52_54_2940	#N/A	32.9072	17130	WOR52_100055617	WOR52_10005561.22	4877	7390	2513	2507145519	2506783068	32	Archaea;Euryarchaeota;Methanomicrobia;Methanomicrobiales;Methanomicrobiaceae;Methanofollis;liminatans;Methanofollis liminatans GKZPZ, DSM 4140	Peptidase family C25	pfam01364	NA	NA	pfam13750	NA	NA	NA	MRZ	FALSE	TRUE	Archaea	Euryarchaeota	Methanomicrobia	Methanomicrobiales	Methanomicrobiaceae	Methanofollis	liminatans	Methanofollis liminatans GKZPZ, DSM 4140
WOR52_10006215	WOR1_52_54_3661	#N/A	34.3738	15634	WOR52_100062154	WOR52_10006215.12	3927	6125	2198	2507145519	2506783068	31.1	Archaea;Euryarchaeota;Methanomicrobia;Methanomicrobiales;Methanomicrobiaceae;Methanofollis;liminatans;Methanofollis liminatans GKZPZ, DSM 4140	Peptidase family C25	pfam01364	NA	NA	pfam00801	NA	NA	NA	MRZ	FALSE	TRUE	Archaea	Euryarchaeota	Methanomicrobia	Methanomicrobiales	Methanomicrobiaceae	Methanofollis	liminatans	Methanofollis liminatans GKZPZ, DSM 4140
WOR52_10006467	WOR1_52_54_3929	#N/A	31.4086	15136	WOR52_100064673	WOR52_10006467.9	1818	3251	1433	2507145519	2506783068	28.5	Archaea;Euryarchaeota;Methanomicrobia;Methanomicrobiales;Methanomicrobiaceae;Methanofollis;liminatans;Methanofollis liminatans GKZPZ, DSM 4140	Peptidase family C25	pfam01364	NA	NA	pfam01364	NA	NA	NA	MRZ	FALSE	TRUE	Archaea	Euryarchaeota	Methanomicrobia	Methanomicrobiales	Methanomicrobiaceae	Methanofollis	liminatans	Methanofollis liminatans GKZPZ, DSM 4140
WOR52_10022980	WOR1_52_54_21516	#N/A	44.7939	14944	WOR52_100229807	WOR52_10022980.20	2516	5221	2705	2507145519	2506783068	41.7	Archaea;Euryarchaeota;Methanomicrobia;Methanomicrobiales;Methanomicrobiaceae;Methanofollis;liminatans;Methanofollis liminatans GKZPZ, DSM 4140	Peptidase family C25	pfam01364	NA	NA	pfam06707	NA	NA	NA	MRZ	FALSE	TRUE	Archaea	Euryarchaeota	Methanomicrobia	Methanomicrobiales	Methanomicrobiaceae	Methanofollis	liminatans	Methanofollis liminatans GKZPZ, DSM 4140
WOR52_10006677	WOR1_52_54_4161	#N/A	31.0823	14719	WOR52_100066771	WOR52_10006677.1	3	2342	2339	2507145519	2506783068	31	Archaea;Euryarchaeota;Methanomicrobia;Methanomicrobiales;Methanomicrobiaceae;Methanofollis;liminatans;Methanofollis liminatans GKZPZ, DSM 4140	Peptidase family C25	pfam01364	NA	NA	pfam08126	NA	NA	NA	MRZ	FALSE	TRUE	Archaea	Euryarchaeota	Methanomicrobia	Methanomicrobiales	Methanomicrobiaceae	Methanofollis	liminatans	Methanofollis liminatans GKZPZ, DSM 4140
WOR52_10006677	WOR1_52_54_4161	#N/A	31.0823	14719	WOR52_1000667710	WOR52_10006677.32	11339	12766	1427	2507145519	2506783068	31.8	Archaea;Euryarchaeota;Methanomicrobia;Methanomicrobiales;Methanomicrobiaceae;Methanofollis;liminatans;Methanofollis liminatans GKZPZ, DSM 4140	Peptidase family C25	pfam01364	NA	NA	pfam01364	NA	NA	NA	MRZ	FALSE	TRUE	Archaea	Euryarchaeota	Methanomicrobia	Methanomicrobiales	Methanomicrobiaceae	Methanofollis	liminatans	Methanofollis liminatans GKZPZ, DSM 4140
WOR52_10000935	16296	#N/A	36.2321	14305	WOR52_100009356	WOR52_10000935.21	4279	6717	2438	2507145519	2506783068	28.6	Archaea;Euryarchaeota;Methanomicrobia;Methanomicrobiales;Methanomicrobiaceae;Methanofollis;liminatans;Methanofollis liminatans GKZPZ, DSM 4140	Peptidase family C25	pfam01364	NA	NA	pfam08126	NA	NA	NA	MRZ	FALSE	TRUE	Archaea	Euryarchaeota	Methanomicrobia	Methanomicrobiales	Methanomicrobiaceae	Methanofollis	liminatans	Methanofollis liminatans GKZPZ, DSM 4140
WOR52_10000935	16296	#N/A	36.2321	14305	WOR52_100009357	WOR52_10000935.25	6828	8507	1679	2507145519	2506783068	32.6	Archaea;Euryarchaeota;Methanomicrobia;Methanomicrobiales;Methanomicrobiaceae;Methanofollis;liminatans;Methanofollis liminatans GKZPZ, DSM 4140	Peptidase family C25	pfam01364	NA	NA	pfam00801	NA	NA	NA	MRZ	FALSE	TRUE	Archaea	Euryarchaeota	Methanomicrobia	Methanomicrobiales	Methanomicrobiaceae	Methanofollis	liminatans	Methanofollis liminatans GKZPZ, DSM 4140
WOR52_10007532	WOR1_52_54_5091	#N/A	29.4253	13451	WOR52_100075322	WOR52_10007532.5	3386	5353	1967	2507145519	2506783068	30.3	Archaea;Euryarchaeota;Methanomicrobia;Methanomicrobiales;Methanomicrobiaceae;Methanofollis;liminatans;Methanofollis liminatans GKZPZ, DSM 4140	Peptidase family C25	pfam01364	COG5531	23.33	pfam08126	NA	NA	NA	MRZ	FALSE	TRUE	Archaea	Euryarchaeota	Methanomicrobia	Methanomicrobiales	Methanomicrobiaceae	Methanofollis	liminatans	Methanofollis liminatans GKZPZ, DSM 4140
WOR52_10007549	WOR1_52_54_5109	#N/A	29.5797	13418	WOR52_100075499	WOR52_10007549.33	10394	12331	1937	2507145519	2506783068	28.9	Archaea;Euryarchaeota;Methanomicrobia;Methanomicrobiales;Methanomicrobiaceae;Methanofollis;liminatans;Methanofollis liminatans GKZPZ, DSM 4140	Peptidase family C25	pfam01364	NA	NA	pfam08126	NA	NA	NA	MRZ	FALSE	TRUE	Archaea	Euryarchaeota	Methanomicrobia	Methanomicrobiales	Methanomicrobiaceae	Methanofollis	liminatans	Methanofollis liminatans GKZPZ, DSM 4140
WOR52_10008107	WOR1_52_54_5705	#N/A	30.471	12740	WOR52_100081072	WOR52_10008107.5	970	2409	1439	2507145519	2506783068	27.4	Archaea;Euryarchaeota;Methanomicrobia;Methanomicrobiales;Methanomicrobiaceae;Methanofollis;liminatans;Methanofollis liminatans GKZPZ, DSM 4140	Peptidase family C25	pfam01364	NA	NA	pfam01364	NA	NA	NA	MRZ	FALSE	TRUE	Archaea	Euryarchaeota	Methanomicrobia	Methanomicrobiales	Methanomicrobiaceae	Methanofollis	liminatans	Methanofollis liminatans GKZPZ, DSM 4140
WOR52_10008107	WOR1_52_54_5705	#N/A	30.471	12740	WOR52_100081077	WOR52_10008107.24	4353	6755	2402	2507145519	2506783068	28.6	Archaea;Euryarchaeota;Methanomicrobia;Methanomicrobiales;Methanomicrobiaceae;Methanofollis;liminatans;Methanofollis liminatans GKZPZ, DSM 4140	Peptidase family C25	pfam01364	NA	NA	pfam13754	NA	NA	NA	MRZ	FALSE	TRUE	Archaea	Euryarchaeota	Methanomicrobia	Methanomicrobiales	Methanomicrobiaceae	Methanofollis	liminatans	Methanofollis liminatans GKZPZ, DSM 4140
WOR52_10008738	WOR1_52_54_6394	#N/A	31.5142	12039	WOR52_100087387	WOR52_10008738.22	5214	6599	1385	2507145519	2506783068	31.9	Archaea;Euryarchaeota;Methanomicrobia;Methanomicrobiales;Methanomicrobiaceae;Methanofollis;liminatans;Methanofollis liminatans GKZPZ, DSM 4140	Peptidase family C25	pfam01364	NA	NA	pfam01364	NA	NA	NA	MRZ	FALSE	TRUE	Archaea	Euryarchaeota	Methanomicrobia	Methanomicrobiales	Methanomicrobiaceae	Methanofollis	liminatans	Methanofollis liminatans GKZPZ, DSM 4140
WOR52_10009073	WOR1_52_54_6754	#N/A	32.1985	11749	WOR52_100090739	WOR52_10009073.26	9276	11246	1970	2507145519	2506783068	31.8	Archaea;Euryarchaeota;Methanomicrobia;Methanomicrobiales;Methanomicrobiaceae;Methanofollis;liminatans;Methanofollis liminatans GKZPZ, DSM 4140	Peptidase family C25	pfam01364	NA	NA	pfam08126	NA	NA	NA	MRZ	FALSE	TRUE	Archaea	Euryarchaeota	Methanomicrobia	Methanomicrobiales	Methanomicrobiaceae	Methanofollis	liminatans	Methanofollis liminatans GKZPZ, DSM 4140
WOR52_10012107	WOR1_52_54_10007	#N/A	36.8184	11554	WOR52_100121073	WOR52_10012107.9	2067	3461	1394	2507145519	2506783068	28.3	Archaea;Euryarchaeota;Methanomicrobia;Methanomicrobiales;Methanomicrobiaceae;Methanofollis;liminatans;Methanofollis liminatans GKZPZ, DSM 4140	Peptidase family C25	pfam01364	NA	NA	pfam01364	NA	NA	NA	MRZ	FALSE	TRUE	Archaea	Euryarchaeota	Methanomicrobia	Methanomicrobiales	Methanomicrobiaceae	Methanofollis	liminatans	Methanofollis liminatans GKZPZ, DSM 4140
WOR52_10009792	WOR1_52_54_7530	#N/A	27.6447	11145	WOR52_100097929	WOR52_10009792.32	8762	10630	1868	2507145519	2506783068	30.3	Archaea;Euryarchaeota;Methanomicrobia;Methanomicrobiales;Methanomicrobiaceae;Methanofollis;liminatans;Methanofollis liminatans GKZPZ, DSM 4140	Peptidase family C25	pfam01364	NA	NA	pfam01364	NA	NA	NA	MRZ	FALSE	TRUE	Archaea	Euryarchaeota	Methanomicrobia	Methanomicrobiales	Methanomicrobiaceae	Methanofollis	liminatans	Methanofollis liminatans GKZPZ, DSM 4140
WOR52_10010048	WOR1_52_54_7809	#N/A	28.6614	10959	WOR52_100100486	WOR52_10010048.20	4520	5926	1406	2507145519	2506783068	32.2	Archaea;Euryarchaeota;Methanomicrobia;Methanomicrobiales;Methanomicrobiaceae;Methanofollis;liminatans;Methanofollis liminatans GKZPZ, DSM 4140	Peptidase family C25	pfam01364	NA	NA	pfam01364	NA	NA	NA	MRZ	FALSE	TRUE	Archaea	Euryarchaeota	Methanomicrobia	Methanomicrobiales	Methanomicrobiaceae	Methanofollis	liminatans	Methanofollis liminatans GKZPZ, DSM 4140
WOR52_10013236	WOR1_52_54_11221	#N/A	31.9121	10742	WOR52_100132364	WOR52_10013236.10	4340	6322	1982	2507145519	2506783068	31.7	Archaea;Euryarchaeota;Methanomicrobia;Methanomicrobiales;Methanomicrobiaceae;Methanofollis;liminatans;Methanofollis liminatans GKZPZ, DSM 4140	Peptidase family C25	pfam01364	NA	NA	pfam01364	NA	NA	NA	MRZ	FALSE	TRUE	Archaea	Euryarchaeota	Methanomicrobia	Methanomicrobiales	Methanomicrobiaceae	Methanofollis	liminatans	Methanofollis liminatans GKZPZ, DSM 4140
WOR52_10010959	WOR1_52_54_8782	#N/A	29.3023	10477	WOR52_1001095911	WOR52_10010959.40	8580	10406	1826	2507145519	2506783068	28.9	Archaea;Euryarchaeota;Methanomicrobia;Methanomicrobiales;Methanomicrobiaceae;Methanofollis;liminatans;Methanofollis liminatans GKZPZ, DSM 4140	Peptidase family C25	pfam01364	NA	NA	pfam08126	NA	NA	NA	MRZ	FALSE	TRUE	Archaea	Euryarchaeota	Methanomicrobia	Methanomicrobiales	Methanomicrobiaceae	Methanofollis	liminatans	Methanofollis liminatans GKZPZ, DSM 4140
WOR52_10021314	WOR1_52_54_19774	#N/A	35.3105	10436	WOR52_1002131414	WOR52_10021314.44	7395	9293	1898	2507145519	2506783068	29.5	Archaea;Euryarchaeota;Methanomicrobia;Methanomicrobiales;Methanomicrobiaceae;Methanofollis;liminatans;Methanofollis liminatans GKZPZ, DSM 4140	Peptidase family C25	pfam01364	NA	NA	pfam08126	NA	NA	NA	MRZ	FALSE	TRUE	Archaea	Euryarchaeota	Methanomicrobia	Methanomicrobiales	Methanomicrobiaceae	Methanofollis	liminatans	Methanofollis liminatans GKZPZ, DSM 4140
WOR52_10011103	WOR1_52_54_8941	#N/A	31.3405	10287	WOR52_100111038	WOR52_10011103.27	6662	8596	1934	2507145519	2506783068	29.8	Archaea;Euryarchaeota;Methanomicrobia;Methanomicrobiales;Methanomicrobiaceae;Methanofollis;liminatans;Methanofollis liminatans GKZPZ, DSM 4140	Peptidase family C25	pfam01364	NA	NA	pfam08126	NA	NA	NA	MRZ	FALSE	TRUE	Archaea	Euryarchaeota	Methanomicrobia	Methanomicrobiales	Methanomicrobiaceae	Methanofollis	liminatans	Methanofollis liminatans GKZPZ, DSM 4140
WOR52_10011164	WOR1_52_54_9007	#N/A	43.8579	10249	WOR52_100111645	WOR52_10011164.16	5809	7170	1361	2507145519	2506783068	28.4	Archaea;Euryarchaeota;Methanomicrobia;Methanomicrobiales;Methanomicrobiaceae;Methanofollis;liminatans;Methanofollis liminatans GKZPZ, DSM 4140	Peptidase family C25	pfam01364	COG4808	34.09	pfam01364	NA	NA	NA	MRZ	FALSE	TRUE	Archaea	Euryarchaeota	Methanomicrobia	Methanomicrobiales	Methanomicrobiaceae	Methanofollis	liminatans	Methanofollis liminatans GKZPZ, DSM 4140
WOR52_10001442	16803	#N/A	30.6274	9978	WOR52_100014426	WOR52_10001442.17	4624	6420	1796	2507145519	2506783068	31.6	Archaea;Euryarchaeota;Methanomicrobia;Methanomicrobiales;Methanomicrobiaceae;Methanofollis;liminatans;Methanofollis liminatans GKZPZ, DSM 4140	Peptidase family C25	pfam01364	NA	NA	pfam01364	NA	NA	NA	MRZ	FALSE	TRUE	Archaea	Euryarchaeota	Methanomicrobia	Methanomicrobiales	Methanomicrobiaceae	Methanofollis	liminatans	Methanofollis liminatans GKZPZ, DSM 4140
WOR52_10001442	16803	#N/A	30.6274	9978	WOR52_100014429	WOR52_10001442.27	8080	8784	704	2507145519	2506783068	35	Archaea;Euryarchaeota;Methanomicrobia;Methanomicrobiales;Methanomicrobiaceae;Methanofollis;liminatans;Methanofollis liminatans GKZPZ, DSM 4140	Peptidase family C25	pfam01364	NA	NA	pfam01364	NA	NA	NA	MRZ	FALSE	TRUE	Archaea	Euryarchaeota	Methanomicrobia	Methanomicrobiales	Methanomicrobiaceae	Methanofollis	liminatans	Methanofollis liminatans GKZPZ, DSM 4140
WOR52_10012002	WOR1_52_54_9899	#N/A	32.2594	9777	WOR52_100120028	WOR52_10012002.28	5398	7338	1940	2507145519	2506783068	31.3	Archaea;Euryarchaeota;Methanomicrobia;Methanomicrobiales;Methanomicrobiaceae;Methanofollis;liminatans;Methanofollis liminatans GKZPZ, DSM 4140	Peptidase family C25	pfam01364	NA	NA	pfam08126	NA	NA	NA	MRZ	FALSE	TRUE	Archaea	Euryarchaeota	Methanomicrobia	Methanomicrobiales	Methanomicrobiaceae	Methanofollis	liminatans	Methanofollis liminatans GKZPZ, DSM 4140
WOR52_10012282	WOR1_52_54_10201	#N/A	31.176	9626	WOR52_100122821	WOR52_10012282.1	2	1756	1754	2507145519	2506783068	31.9	Archaea;Euryarchaeota;Methanomicrobia;Methanomicrobiales;Methanomicrobiaceae;Methanofollis;liminatans;Methanofollis liminatans GKZPZ, DSM 4140	Peptidase family C25	pfam01364	NA	NA	pfam08126	NA	NA	NA	MRZ	FALSE	TRUE	Archaea	Euryarchaeota	Methanomicrobia	Methanomicrobiales	Methanomicrobiaceae	Methanofollis	liminatans	Methanofollis liminatans GKZPZ, DSM 4140
WOR52_10012776	WOR1_52_54_10738	#N/A	30.8037	9369	WOR52_100127763	WOR52_10012776.9	2835	4529	1694	2507145519	2506783068	31.8	Archaea;Euryarchaeota;Methanomicrobia;Methanomicrobiales;Methanomicrobiaceae;Methanofollis;liminatans;Methanofollis liminatans GKZPZ, DSM 4140	Peptidase family C25	pfam01364	NA	NA	pfam00801	NA	NA	NA	MRZ	FALSE	TRUE	Archaea	Euryarchaeota	Methanomicrobia	Methanomicrobiales	Methanomicrobiaceae	Methanofollis	liminatans	Methanofollis liminatans GKZPZ, DSM 4140
WOR52_10012776	WOR1_52_54_10738	#N/A	30.8037	9369	WOR52_100127764	WOR52_10012776.13	4996	6963	1967	2507145519	2506783068	29.2	Archaea;Euryarchaeota;Methanomicrobia;Methanomicrobiales;Methanomicrobiaceae;Methanofollis;liminatans;Methanofollis liminatans GKZPZ, DSM 4140	Peptidase family C25	pfam01364	NA	NA	pfam08126	NA	NA	NA	MRZ	FALSE	TRUE	Archaea	Euryarchaeota	Methanomicrobia	Methanomicrobiales	Methanomicrobiaceae	Methanofollis	liminatans	Methanofollis liminatans GKZPZ, DSM 4140
WOR52_10013654	WOR1_52_54_11665	#N/A	43.757	8986	WOR52_100136544	WOR52_10013654.13	4066	8616	4550	2507145519	2506783068	35	Archaea;Euryarchaeota;Methanomicrobia;Methanomicrobiales;Methanomicrobiaceae;Methanofollis;liminatans;Methanofollis liminatans GKZPZ, DSM 4140	Peptidase family C25	pfam01364	NA	NA	pfam01364	NA	NA	NA	MRZ	FALSE	TRUE	Archaea	Euryarchaeota	Methanomicrobia	Methanomicrobiales	Methanomicrobiaceae	Methanofollis	liminatans	Methanofollis liminatans GKZPZ, DSM 4140
WOR52_10014237	WOR1_52_54_12287	#N/A	31.9667	8756	WOR52_100142373	WOR52_10014237.6	581	1939	1358	2507145519	2506783068	28.1	Archaea;Euryarchaeota;Methanomicrobia;Methanomicrobiales;Methanomicrobiaceae;Methanofollis;liminatans;Methanofollis liminatans GKZPZ, DSM 4140	Peptidase family C25	pfam01364	NA	NA	pfam01364	NA	NA	NA	MRZ	FALSE	TRUE	Archaea	Euryarchaeota	Methanomicrobia	Methanomicrobiales	Methanomicrobiaceae	Methanofollis	liminatans	Methanofollis liminatans GKZPZ, DSM 4140
WOR52_10015879	WOR1_52_54_14035	#N/A	48.1848	8594	WOR52_100158798	WOR52_10015879.24	5982	8228	2246	2507145519	2506783068	31.4	Archaea;Euryarchaeota;Methanomicrobia;Methanomicrobiales;Methanomicrobiaceae;Methanofollis;liminatans;Methanofollis liminatans GKZPZ, DSM 4140	Peptidase family C25	pfam01364	NA	NA	pfam00801	NA	NA	NA	MRZ	FALSE	TRUE	Archaea	Euryarchaeota	Methanomicrobia	Methanomicrobiales	Methanomicrobiaceae	Methanofollis	liminatans	Methanofollis liminatans GKZPZ, DSM 4140
WOR52_10034331	WOR1_52_54_33413	#N/A	45.28	8231	WOR52_100343312	WOR52_10034331.5	1389	3269	1880	2507145519	2506783068	32.2	Archaea;Euryarchaeota;Methanomicrobia;Methanomicrobiales;Methanomicrobiaceae;Methanofollis;liminatans;Methanofollis liminatans GKZPZ, DSM 4140	Peptidase family C25	pfam01364	NA	NA	pfam01364	NA	NA	NA	MRZ	FALSE	TRUE	Archaea	Euryarchaeota	Methanomicrobia	Methanomicrobiales	Methanomicrobiaceae	Methanofollis	liminatans	Methanofollis liminatans GKZPZ, DSM 4140
WOR52_10015719	WOR1_52_54_13865	#N/A	29.938	8227	WOR52_1001571910	WOR52_10015719.33	5740	7689	1949	2507145519	2506783068	30.8	Archaea;Euryarchaeota;Methanomicrobia;Methanomicrobiales;Methanomicrobiaceae;Methanofollis;liminatans;Methanofollis liminatans GKZPZ, DSM 4140	Peptidase family C25	pfam01364	NA	NA	pfam08126	NA	NA	NA	MRZ	FALSE	TRUE	Archaea	Euryarchaeota	Methanomicrobia	Methanomicrobiales	Methanomicrobiaceae	Methanofollis	liminatans	Methanofollis liminatans GKZPZ, DSM 4140
WOR52_10015775	WOR1_52_54_13924	#N/A	31.3771	8213	WOR52_100157752	WOR52_10015775.5	1393	3357	1964	2507145519	2506783068	34	Archaea;Euryarchaeota;Methanomicrobia;Methanomicrobiales;Methanomicrobiaceae;Methanofollis;liminatans;Methanofollis liminatans GKZPZ, DSM 4140	Peptidase family C25	pfam01364	NA	NA	pfam08126	NA	NA	NA	MRZ	FALSE	TRUE	Archaea	Euryarchaeota	Methanomicrobia	Methanomicrobiales	Methanomicrobiaceae	Methanofollis	liminatans	Methanofollis liminatans GKZPZ, DSM 4140
WOR52_10016475	WOR1_52_54_14667	#N/A	43.0571	8001	WOR52_100164754	WOR52_10016475.11	3417	5300	1883	2507145519	2506783068	35.5	Archaea;Euryarchaeota;Methanomicrobia;Methanomicrobiales;Methanomicrobiaceae;Methanofollis;liminatans;Methanofollis liminatans GKZPZ, DSM 4140	Peptidase family C25	pfam01364	NA	NA	pfam08126	NA	NA	NA	MRZ	FALSE	TRUE	Archaea	Euryarchaeota	Methanomicrobia	Methanomicrobiales	Methanomicrobiaceae	Methanofollis	liminatans	Methanofollis liminatans GKZPZ, DSM 4140
WOR52_10019660	WOR1_52_54_18039	#N/A	33.9392	7207	WOR52_100196602	WOR52_10019660.5	1929	3899	1970	2507145519	2506783068	32.8	Archaea;Euryarchaeota;Methanomicrobia;Methanomicrobiales;Methanomicrobiaceae;Methanofollis;liminatans;Methanofollis liminatans GKZPZ, DSM 4140	Peptidase family C25	pfam01364	NA	NA	pfam08126	NA	NA	NA	MRZ	FALSE	TRUE	Archaea	Euryarchaeota	Methanomicrobia	Methanomicrobiales	Methanomicrobiaceae	Methanofollis	liminatans	Methanofollis liminatans GKZPZ, DSM 4140
WOR52_10020059	WOR1_52_54_18463	#N/A	33.825	7119	WOR52_100200598	WOR52_10020059.24	4161	5522	1361	2507145519	2506783068	29	Archaea;Euryarchaeota;Methanomicrobia;Methanomicrobiales;Methanomicrobiaceae;Methanofollis;liminatans;Methanofollis liminatans GKZPZ, DSM 4140	Peptidase family C25	pfam01364	NA	NA	pfam01364	NA	NA	NA	MRZ	FALSE	TRUE	Archaea	Euryarchaeota	Methanomicrobia	Methanomicrobiales	Methanomicrobiaceae	Methanofollis	liminatans	Methanofollis liminatans GKZPZ, DSM 4140
WOR52_10020646	WOR1_52_54_19078	#N/A	30.8769	7002	WOR52_100206461	WOR52_10020646.1	1	1167	1166	2507145519	2506783068	31.6	Archaea;Euryarchaeota;Methanomicrobia;Methanomicrobiales;Methanomicrobiaceae;Methanofollis;liminatans;Methanofollis liminatans GKZPZ, DSM 4140	Peptidase family C25	pfam01364	NA	NA	pfam01364	NA	NA	NA	MRZ	FALSE	TRUE	Archaea	Euryarchaeota	Methanomicrobia	Methanomicrobiales	Methanomicrobiaceae	Methanofollis	liminatans	Methanofollis liminatans GKZPZ, DSM 4140
WOR52_10020864	WOR1_52_54_19305	#N/A	28.6022	6961	WOR52_100208644	WOR52_10020864.13	2881	4320	1439	2507145519	2506783068	36.2	Archaea;Euryarchaeota;Methanomicrobia;Methanomicrobiales;Methanomicrobiaceae;Methanofollis;liminatans;Methanofollis liminatans GKZPZ, DSM 4140	Peptidase family C25	pfam01364	COG2247	22.86	pfam01364	NA	NA	NA	MRZ	FALSE	TRUE	Archaea	Euryarchaeota	Methanomicrobia	Methanomicrobiales	Methanomicrobiaceae	Methanofollis	liminatans	Methanofollis liminatans GKZPZ, DSM 4140
WOR52_10021080	WOR1_52_54_19530	#N/A	29.7282	6916	WOR52_100210807	WOR52_10021080.25	3942	5300	1358	2507145519	2506783068	24.9	Archaea;Euryarchaeota;Methanomicrobia;Methanomicrobiales;Methanomicrobiaceae;Methanofollis;liminatans;Methanofollis liminatans GKZPZ, DSM 4140	Peptidase family C25	pfam01364	COG0833	48	pfam01364	NA	NA	NA	MRZ	FALSE	TRUE	Archaea	Euryarchaeota	Methanomicrobia	Methanomicrobiales	Methanomicrobiaceae	Methanofollis	liminatans	Methanofollis liminatans GKZPZ, DSM 4140
WOR52_10021195	WOR1_52_54_19650	#N/A	29.4647	6893	WOR52_100211957	WOR52_10021195.24	5204	6892	1688	2507145519	2506783068	28.2	Archaea;Euryarchaeota;Methanomicrobia;Methanomicrobiales;Methanomicrobiaceae;Methanofollis;liminatans;Methanofollis liminatans GKZPZ, DSM 4140	Peptidase family C25	pfam01364	NA	NA	pfam03413	NA	NA	NA	MRZ	FALSE	TRUE	Archaea	Euryarchaeota	Methanomicrobia	Methanomicrobiales	Methanomicrobiaceae	Methanofollis	liminatans	Methanofollis liminatans GKZPZ, DSM 4140
WOR52_10023232	WOR1_52_54_21788	#N/A	34.2005	6535	WOR52_100232323	WOR52_10023232.8	1991	3448	1457	2507145519	2506783068	32.4	Archaea;Euryarchaeota;Methanomicrobia;Methanomicrobiales;Methanomicrobiaceae;Methanofollis;liminatans;Methanofollis liminatans GKZPZ, DSM 4140	Peptidase family C25	pfam01364	NA	NA	pfam01364	NA	NA	NA	MRZ	FALSE	TRUE	Archaea	Euryarchaeota	Methanomicrobia	Methanomicrobiales	Methanomicrobiaceae	Methanofollis	liminatans	Methanofollis liminatans GKZPZ, DSM 4140
WOR52_10023738	WOR1_52_54_22317	#N/A	29.0568	6446	WOR52_100237387	WOR52_10023738.18	4802	6445	1643	2507145519	2506783068	29.6	Archaea;Euryarchaeota;Methanomicrobia;Methanomicrobiales;Methanomicrobiaceae;Methanofollis;liminatans;Methanofollis liminatans GKZPZ, DSM 4140	Peptidase family C25	pfam01364	NA	NA	pfam01364	NA	NA	NA	MRZ	FALSE	TRUE	Archaea	Euryarchaeota	Methanomicrobia	Methanomicrobiales	Methanomicrobiaceae	Methanofollis	liminatans	Methanofollis liminatans GKZPZ, DSM 4140
WOR52_10024257	WOR1_52_54_22867	#N/A	36.3951	6358	WOR52_100242571	WOR52_10024257.1	3	1496	1493	2507145519	2506783068	23.7	Archaea;Euryarchaeota;Methanomicrobia;Methanomicrobiales;Methanomicrobiaceae;Methanofollis;liminatans;Methanofollis liminatans GKZPZ, DSM 4140	Peptidase family C25	pfam01364	NA	NA	pfam01364	NA	NA	NA	MRZ	FALSE	TRUE	Archaea	Euryarchaeota	Methanomicrobia	Methanomicrobiales	Methanomicrobiaceae	Methanofollis	liminatans	Methanofollis liminatans GKZPZ, DSM 4140
WOR52_10024940	WOR1_52_54_23576	#N/A	32.128	6250	WOR52_100249401	WOR52_10024940.1	180	2060	1880	2507145519	2506783068	31.9	Archaea;Euryarchaeota;Methanomicrobia;Methanomicrobiales;Methanomicrobiaceae;Methanofollis;liminatans;Methanofollis liminatans GKZPZ, DSM 4140	Peptidase family C25	pfam01364	COG4312	26.67	pfam08126	NA	NA	NA	MRZ	FALSE	TRUE	Archaea	Euryarchaeota	Methanomicrobia	Methanomicrobiales	Methanomicrobiaceae	Methanofollis	liminatans	Methanofollis liminatans GKZPZ, DSM 4140
WOR52_10002291	17652	#N/A	47.7753	5304	WOR52_100022912	WOR52_10002291.5	1926	4109	2183	2507145519	2506783068	34.4	Archaea;Euryarchaeota;Methanomicrobia;Methanomicrobiales;Methanomicrobiaceae;Methanofollis;liminatans;Methanofollis liminatans GKZPZ, DSM 4140	Peptidase family C25	pfam01364	COG1572	28.16	pfam07705	NA	NA	NA	MRZ	FALSE	TRUE	Archaea	Euryarchaeota	Methanomicrobia	Methanomicrobiales	Methanomicrobiaceae	Methanofollis	liminatans	Methanofollis liminatans GKZPZ, DSM 4140
WOR52_10037329	WOR1_52_54_39020	#N/A	35.8293	5155	WOR52_100373295	WOR52_10037329.17	3642	5153	1511	2507145519	2506783068	29.1	Archaea;Euryarchaeota;Methanomicrobia;Methanomicrobiales;Methanomicrobiaceae;Methanofollis;liminatans;Methanofollis liminatans GKZPZ, DSM 4140	Peptidase family C25	pfam01364	NA	NA	pfam01364	NA	NA	NA	MRZ	FALSE	TRUE	Archaea	Euryarchaeota	Methanomicrobia	Methanomicrobiales	Methanomicrobiaceae	Methanofollis	liminatans	Methanofollis liminatans GKZPZ, DSM 4140
WOR52_10036931	WOR1_52_54_37596	#N/A	38.5885	5030	WOR52_100369313	WOR52_10036931.9	3536	4975	1439	2507145519	2506783068	37.4	Archaea;Euryarchaeota;Methanomicrobia;Methanomicrobiales;Methanomicrobiaceae;Methanofollis;liminatans;Methanofollis liminatans GKZPZ, DSM 4140	Peptidase family C25	pfam01364	NA	NA	pfam01364	NA	NA	NA	MRZ	FALSE	TRUE	Archaea	Euryarchaeota	Methanomicrobia	Methanomicrobiales	Methanomicrobiaceae	Methanofollis	liminatans	Methanofollis liminatans GKZPZ, DSM 4140
SMTZ23_10001566	WORSMTZ_1565	78	36.9381	40668	SMTZ23_1000156621	SMTZ23_10001566.74	19669	20568	899	648193567	648028040	45.6	Archaea;Euryarchaeota;Methanomicrobia;Methanomicrobiales;Methanomicrobiaceae;Methanoplanus;petrolearius;Methanoplanus petrolearius SEBR 4847, DSM 11571	Methionine aminopeptidase	COG0024	COG0024	34.3	pfam00557	KO:K01265	45.6	EC:3.4.11.18	SMTZ	TRUE	TRUE	Archaea	Euryarchaeota	Methanomicrobia	Methanomicrobiales	Methanomicrobiaceae	Methanoplanus	petrolearius	Methanoplanus petrolearius SEBR 4847, DSM 11571
SMTZ23_10032822	WORSMTZ_32821	#N/A	43.373	7145	SMTZ23_100328222	SMTZ23_10032822.5	1177	2424	1247	648194322	648028040	26.6	Archaea;Euryarchaeota;Methanomicrobia;Methanomicrobiales;Methanomicrobiaceae;Methanoplanus;petrolearius;Methanoplanus petrolearius SEBR 4847, DSM 11571	Peptidase family M50	pfam02163	NA	NA	pfam02163	NA	NA	NA	SMTZ	FALSE	TRUE	Archaea	Euryarchaeota	Methanomicrobia	Methanomicrobiales	Methanomicrobiaceae	Methanoplanus	petrolearius	Methanoplanus petrolearius SEBR 4847, DSM 11571
SMTZ23_10052134	WORSMTZ_52133	#N/A	33.6269	5451	SMTZ23_100521342	SMTZ23_10052134.5	1181	3907	2726	650797971	650716054	32.4	Archaea;Euryarchaeota;Methanomicrobia;Methanosarcinales;Methanosaetaceae;Methanosaeta;concilii;Methanosaeta concilii GP-6	Peptidase family C25	pfam01364	NA	NA	pfam01364	NA	NA	NA	SMTZ	FALSE	TRUE	Archaea	Euryarchaeota	Methanomicrobia	Methanosarcinales	Methanosaetaceae	Methanosaeta	concilii	Methanosaeta concilii GP-6
WOR8_10004151	WOR_8-12_4150	0	33.9365	14147	WOR8_1000415110	WOR8_10004151.37	12184	14145	1961	2512010246	2511231210	39.6	Archaea;Euryarchaeota;Methanomicrobia;Methanosarcinales;Methanosaetaceae;Methanosaeta;harundinacea;Methanosaeta harundinacea 6Ac	Peptidase family C25	pfam01364	NA	NA	pfam08126	NA	NA	NA	SRZ	FALSE	TRUE	Archaea	Euryarchaeota	Methanomicrobia	Methanosarcinales	Methanosaetaceae	Methanosaeta	harundinacea	Methanosaeta harundinacea 6Ac
WOR8_10007234	WOR_8-12_7233	0	34.4403	10569	WOR8_100072343	WOR8_10007234.9	1672	3900	2228	2512009185	2511231210	27.9	Archaea;Euryarchaeota;Methanomicrobia;Methanosarcinales;Methanosaetaceae;Methanosaeta;harundinacea;Methanosaeta harundinacea 6Ac	Peptidase family C25	pfam01364	NA	NA	pfam13754	NA	NA	NA	SRZ	FALSE	TRUE	Archaea	Euryarchaeota	Methanomicrobia	Methanosarcinales	Methanosaetaceae	Methanosaeta	harundinacea	Methanosaeta harundinacea 6Ac
WOR8_10013659	WOR_8-12_12687	0	34.626	8303	WOR8_100136593	WOR8_10013659.9	896	3124	2228	2512009185	2511231210	28.1	Archaea;Euryarchaeota;Methanomicrobia;Methanosarcinales;Methanosaetaceae;Methanosaeta;harundinacea;Methanosaeta harundinacea 6Ac	Peptidase family C25	pfam01364	NA	NA	pfam00801	NA	NA	NA	SRZ	FALSE	TRUE	Archaea	Euryarchaeota	Methanomicrobia	Methanosarcinales	Methanosaetaceae	Methanosaeta	harundinacea	Methanosaeta harundinacea 6Ac
WOR8_10002624	WOR_8-12_2623	SG8-2	47.0116	17702	WOR8_1000262418	WOR8_10002624.59	16237	17700	1463	2512009185	2511231210	35	Archaea;Euryarchaeota;Methanomicrobia;Methanosarcinales;Methanosaetaceae;Methanosaeta;harundinacea;Methanosaeta harundinacea 6Ac	Peptidase family C25	pfam01364	COG1392	26.42	pfam08126	NA	NA	NA	SRZ	FALSE	TRUE	Archaea	Euryarchaeota	Methanomicrobia	Methanosarcinales	Methanosaetaceae	Methanosaeta	harundinacea	Methanosaeta harundinacea 6Ac
WOR8_10033248	WOR_8-12_62440	SG8-2	51.4986	6573	WOR8_100332484	WOR8_10033248.12	3602	5965	2363	2512009185	2511231210	36.7	Archaea;Euryarchaeota;Methanomicrobia;Methanosarcinales;Methanosaetaceae;Methanosaeta;harundinacea;Methanosaeta harundinacea 6Ac	Peptidase family C25	pfam01364	COG1392	26.42	pfam08126	NA	NA	NA	SRZ	FALSE	TRUE	Archaea	Euryarchaeota	Methanomicrobia	Methanosarcinales	Methanosaetaceae	Methanosaeta	harundinacea	Methanosaeta harundinacea 6Ac
SMTZ23_10006972	WORSMTZ_6971	23	59.7966	23697	SMTZ23_1000697211	SMTZ23_10006972.38	15395	17464	2069	2512009572	2511231210	31.8	Archaea;Euryarchaeota;Methanomicrobia;Methanosarcinales;Methanosaetaceae;Methanosaeta;harundinacea;Methanosaeta harundinacea 6Ac	Peptidase family C25	pfam01364	NA	NA	pfam01364	NA	NA	NA	SMTZ	FALSE	TRUE	Archaea	Euryarchaeota	Methanomicrobia	Methanosarcinales	Methanosaetaceae	Methanosaeta	harundinacea	Methanosaeta harundinacea 6Ac
SMTZ23_10007454	WORSMTZ_7453	23	59.7237	15781	SMTZ23_1000745413	SMTZ23_10007454.42	13083	15707	2624	2512009572	2511231210	31.3	Archaea;Euryarchaeota;Methanomicrobia;Methanosarcinales;Methanosaetaceae;Methanosaeta;harundinacea;Methanosaeta harundinacea 6Ac	Peptidase family C25	pfam01364	COG1843	30.88	pfam01364	NA	NA	NA	SMTZ	FALSE	TRUE	Archaea	Euryarchaeota	Methanomicrobia	Methanosarcinales	Methanosaetaceae	Methanosaeta	harundinacea	Methanosaeta harundinacea 6Ac
SMTZ23_10020522	WORSMTZ_20521	23	54.3606	9345	SMTZ23_1002052213	SMTZ23_10020522.35	8607	9344	737	2512010246	2511231210	35.3	Archaea;Euryarchaeota;Methanomicrobia;Methanosarcinales;Methanosaetaceae;Methanosaeta;harundinacea;Methanosaeta harundinacea 6Ac	Peptidase family C25	pfam01364	NA	NA	pfam01364	NA	NA	NA	SMTZ	FALSE	TRUE	Archaea	Euryarchaeota	Methanomicrobia	Methanosarcinales	Methanosaetaceae	Methanosaeta	harundinacea	Methanosaeta harundinacea 6Ac
SMTZ23_10054537	WORSMTZ_54536	23	55.5481	5993	SMTZ23_100545373	SMTZ23_10054537.9	1856	3910	2054	2512009572	2511231210	32.2	Archaea;Euryarchaeota;Methanomicrobia;Methanosarcinales;Methanosaetaceae;Methanosaeta;harundinacea;Methanosaeta harundinacea 6Ac	Peptidase family C25	pfam01364	NA	NA	pfam01364	NA	NA	NA	SMTZ	FALSE	TRUE	Archaea	Euryarchaeota	Methanomicrobia	Methanosarcinales	Methanosaetaceae	Methanosaeta	harundinacea	Methanosaeta harundinacea 6Ac
SMTZ23_10030993	WORSMTZ_30992	30	49.2014	7388	SMTZ23_100309935	SMTZ23_10030993.17	3287	7387	4100	2512009572	2511231210	41	Archaea;Euryarchaeota;Methanomicrobia;Methanosarcinales;Methanosaetaceae;Methanosaeta;harundinacea;Methanosaeta harundinacea 6Ac	Peptidase family C25	pfam01364	NA	NA	pfam01364	NA	NA	NA	SMTZ	FALSE	TRUE	Archaea	Euryarchaeota	Methanomicrobia	Methanosarcinales	Methanosaetaceae	Methanosaeta	harundinacea	Methanosaeta harundinacea 6Ac
SMTZ23_10003448	WORSMTZ_3447	36	40.798	22756	SMTZ23_1000344829	SMTZ23_10003448.89	22356	22520	164	2512010230	2511231210	52.9	Archaea;Euryarchaeota;Methanomicrobia;Methanosarcinales;Methanosaetaceae;Methanosaeta;harundinacea;Methanosaeta harundinacea 6Ac	Peptidase family C25	pfam01364	NA	NA	pfam01364	NA	NA	NA	SMTZ	FALSE	TRUE	Archaea	Euryarchaeota	Methanomicrobia	Methanosarcinales	Methanosaetaceae	Methanosaeta	harundinacea	Methanosaeta harundinacea 6Ac
SMTZ23_10019510	WORSMTZ_19509	36	40.8793	9780	SMTZ23_100195102	SMTZ23_10019510.6	385	1392	1007	2512010246	2511231210	37.1	Archaea;Euryarchaeota;Methanomicrobia;Methanosarcinales;Methanosaetaceae;Methanosaeta;harundinacea;Methanosaeta harundinacea 6Ac	Peptidase family C25	pfam01364	NA	NA	pfam01364	NA	NA	NA	SMTZ	FALSE	TRUE	Archaea	Euryarchaeota	Methanomicrobia	Methanosarcinales	Methanosaetaceae	Methanosaeta	harundinacea	Methanosaeta harundinacea 6Ac
SMTZ23_10022339	WORSMTZ_22338	36	43.7657	9167	SMTZ23_1002233910	SMTZ23_10022339.32	7143	8945	1802	2512010246	2511231210	32.6	Archaea;Euryarchaeota;Methanomicrobia;Methanosarcinales;Methanosaetaceae;Methanosaeta;harundinacea;Methanosaeta harundinacea 6Ac	Peptidase family C25	pfam01364	NA	NA	pfam01364	NA	NA	NA	SMTZ	FALSE	TRUE	Archaea	Euryarchaeota	Methanomicrobia	Methanosarcinales	Methanosaetaceae	Methanosaeta	harundinacea	Methanosaeta harundinacea 6Ac
SMTZ23_10054290	WORSMTZ_54289	36	41.5382	5318	SMTZ23_100542904	SMTZ23_10054290.10	1393	4539	3146	2512010246	2511231210	37.4	Archaea;Euryarchaeota;Methanomicrobia;Methanosarcinales;Methanosaetaceae;Methanosaeta;harundinacea;Methanosaeta harundinacea 6Ac	Peptidase family C25	pfam01364	COG1361	21.97	pfam01364	NA	NA	NA	SMTZ	FALSE	TRUE	Archaea	Euryarchaeota	Methanomicrobia	Methanosarcinales	Methanosaetaceae	Methanosaeta	harundinacea	Methanosaeta harundinacea 6Ac
SMTZ23_10027575	WORSMTZ_27574	40	60.8206	7897	SMTZ23_100275757	SMTZ23_10027575.23	5086	7395	2309	2512009572	2511231210	37.7	Archaea;Euryarchaeota;Methanomicrobia;Methanosarcinales;Methanosaetaceae;Methanosaeta;harundinacea;Methanosaeta harundinacea 6Ac	Peptidase family C25	pfam01364	NA	NA	pfam01364	NA	NA	NA	SMTZ	FALSE	TRUE	Archaea	Euryarchaeota	Methanomicrobia	Methanosarcinales	Methanosaetaceae	Methanosaeta	harundinacea	Methanosaeta harundinacea 6Ac
SMTZ23_10056533	WORSMTZ_56532	40	59.5146	5192	SMTZ23_100565331	SMTZ23_10056533.1	1	2100	2099	2512009572	2511231210	39.2	Archaea;Euryarchaeota;Methanomicrobia;Methanosarcinales;Methanosaetaceae;Methanosaeta;harundinacea;Methanosaeta harundinacea 6Ac	Peptidase family C25	pfam01364	NA	NA	pfam01364	NA	NA	NA	SMTZ	FALSE	TRUE	Archaea	Euryarchaeota	Methanomicrobia	Methanosarcinales	Methanosaetaceae	Methanosaeta	harundinacea	Methanosaeta harundinacea 6Ac
SMTZ23_10024186	WORSMTZ_24185	47	42.718	10574	SMTZ23_100241869	SMTZ23_10024186.31	8184	10565	2381	2512010246	2511231210	32	Archaea;Euryarchaeota;Methanomicrobia;Methanosarcinales;Methanosaetaceae;Methanosaeta;harundinacea;Methanosaeta harundinacea 6Ac	Peptidase family C25	pfam01364	NA	NA	pfam01364	NA	NA	NA	SMTZ	FALSE	TRUE	Archaea	Euryarchaeota	Methanomicrobia	Methanosarcinales	Methanosaetaceae	Methanosaeta	harundinacea	Methanosaeta harundinacea 6Ac
SMTZ23_10010972	WORSMTZ_10971	60	49.2249	13030	SMTZ23_1001097214	SMTZ23_10010972.37	10776	13028	2252	2512010246	2511231210	27.6	Archaea;Euryarchaeota;Methanomicrobia;Methanosarcinales;Methanosaetaceae;Methanosaeta;harundinacea;Methanosaeta harundinacea 6Ac	Peptidase family C25	pfam01364	COG3488	25.22	pfam01364	NA	NA	NA	SMTZ	FALSE	TRUE	Archaea	Euryarchaeota	Methanomicrobia	Methanosarcinales	Methanosaetaceae	Methanosaeta	harundinacea	Methanosaeta harundinacea 6Ac
SMTZ23_10067204	WORSMTZ_97532	73	43.1378	6922	SMTZ23_100672041	SMTZ23_10067204.1	2	1549	1547	2512009572	2511231210	28.1	Archaea;Euryarchaeota;Methanomicrobia;Methanosarcinales;Methanosaetaceae;Methanosaeta;harundinacea;Methanosaeta harundinacea 6Ac	Peptidase family C25	pfam01364	NA	NA	pfam01364	NA	NA	NA	SMTZ	FALSE	TRUE	Archaea	Euryarchaeota	Methanomicrobia	Methanosarcinales	Methanosaetaceae	Methanosaeta	harundinacea	Methanosaeta harundinacea 6Ac
SMTZ23_10002809	WORSMTZ_2808	81	53.9388	24919	SMTZ23_100028091	SMTZ23_10002809.1	3	944	941	2512010230	2511231210	30.9	Archaea;Euryarchaeota;Methanomicrobia;Methanosarcinales;Methanosaetaceae;Methanosaeta;harundinacea;Methanosaeta harundinacea 6Ac	Peptidase family C25	pfam01364	NA	NA	pfam01364	NA	NA	NA	SMTZ	FALSE	TRUE	Archaea	Euryarchaeota	Methanomicrobia	Methanosarcinales	Methanosaetaceae	Methanosaeta	harundinacea	Methanosaeta harundinacea 6Ac
SMTZ23_10010490	WORSMTZ_10489	82	32.688	13326	SMTZ23_100104904	SMTZ23_10010490.10	1785	3836	2051	2512009572	2511231210	38.6	Archaea;Euryarchaeota;Methanomicrobia;Methanosarcinales;Methanosaetaceae;Methanosaeta;harundinacea;Methanosaeta harundinacea 6Ac	Zinc carboxypeptidase	pfam00246	NA	NA	pfam00246	NA	NA	NA	SMTZ	FALSE	TRUE	Archaea	Euryarchaeota	Methanomicrobia	Methanosarcinales	Methanosaetaceae	Methanosaeta	harundinacea	Methanosaeta harundinacea 6Ac
SMTZ23_10050779	WORSMTZ_50778	82	33.3093	5539	SMTZ23_100507792	SMTZ23_10050779.5	278	2593	2315	2512010246	2511231210	34.6	Archaea;Euryarchaeota;Methanomicrobia;Methanosarcinales;Methanosaetaceae;Methanosaeta;harundinacea;Methanosaeta harundinacea 6Ac	Peptidase family C25	pfam01364	NA	NA	pfam01364	NA	NA	NA	SMTZ	FALSE	TRUE	Archaea	Euryarchaeota	Methanomicrobia	Methanosarcinales	Methanosaetaceae	Methanosaeta	harundinacea	Methanosaeta harundinacea 6Ac
SMTZ23_10015497	WORSMTZ_15496	73-3	45.5112	15717	SMTZ23_100154975	SMTZ23_10015497.14	6481	8787	2306	2512009572	2511231210	26.4	Archaea;Euryarchaeota;Methanomicrobia;Methanosarcinales;Methanosaetaceae;Methanosaeta;harundinacea;Methanosaeta harundinacea 6Ac	Peptidase family C25	pfam01364	COG3826	23.03	pfam01364	NA	NA	NA	SMTZ	FALSE	TRUE	Archaea	Euryarchaeota	Methanomicrobia	Methanosarcinales	Methanosaetaceae	Methanosaeta	harundinacea	Methanosaeta harundinacea 6Ac
SMTZ23_10000219	WORSMTZ_218	#N/A	34.8166	73913	SMTZ23_1000021913	SMTZ23_10000219.40	7359	9656	2297	2512010246	2511231210	28.3	Archaea;Euryarchaeota;Methanomicrobia;Methanosarcinales;Methanosaetaceae;Methanosaeta;harundinacea;Methanosaeta harundinacea 6Ac	Peptidase family C25	pfam01364	NA	NA	pfam01364	NA	NA	NA	SMTZ	FALSE	TRUE	Archaea	Euryarchaeota	Methanomicrobia	Methanosarcinales	Methanosaetaceae	Methanosaeta	harundinacea	Methanosaeta harundinacea 6Ac
SMTZ23_10000677	WORSMTZ_676	#N/A	30.3287	55492	SMTZ23_1000067715	SMTZ23_10000677.56	16133	18337	2204	2512010246	2511231210	37.1	Archaea;Euryarchaeota;Methanomicrobia;Methanosarcinales;Methanosaetaceae;Methanosaeta;harundinacea;Methanosaeta harundinacea 6Ac	Peptidase family C25	pfam01364	NA	NA	pfam01364	NA	NA	NA	SMTZ	FALSE	TRUE	Archaea	Euryarchaeota	Methanomicrobia	Methanosarcinales	Methanosaetaceae	Methanosaeta	harundinacea	Methanosaeta harundinacea 6Ac
SMTZ23_10000566	WORSMTZ_565	#N/A	43.6075	50716	SMTZ23_100005661	SMTZ23_10000566.1	1	3255	3254	2512010246	2511231210	26.6	Archaea;Euryarchaeota;Methanomicrobia;Methanosarcinales;Methanosaetaceae;Methanosaeta;harundinacea;Methanosaeta harundinacea 6Ac	Peptidase family C25	pfam01364	COG4722	20.36	pfam01364	NA	NA	NA	SMTZ	FALSE	TRUE	Archaea	Euryarchaeota	Methanomicrobia	Methanosarcinales	Methanosaetaceae	Methanosaeta	harundinacea	Methanosaeta harundinacea 6Ac
SMTZ23_10004861	WORSMTZ_4860	#N/A	36.1326	48560	SMTZ23_100048612	SMTZ23_10004861.5	2110	3930	1820	2512010246	2511231210	28.8	Archaea;Euryarchaeota;Methanomicrobia;Methanosarcinales;Methanosaetaceae;Methanosaeta;harundinacea;Methanosaeta harundinacea 6Ac	Peptidase family C25	pfam01364	NA	NA	pfam01364	NA	NA	NA	SMTZ	FALSE	TRUE	Archaea	Euryarchaeota	Methanomicrobia	Methanosarcinales	Methanosaetaceae	Methanosaeta	harundinacea	Methanosaeta harundinacea 6Ac
SMTZ23_10001044	WORSMTZ_1043	#N/A	35.4483	46084	SMTZ23_1000104419	SMTZ23_10001044.67	20878	22848	1970	2512008971	2511231210	26	Archaea;Euryarchaeota;Methanomicrobia;Methanosarcinales;Methanosaetaceae;Methanosaeta;harundinacea;Methanosaeta harundinacea 6Ac	Peptidase family C25	pfam01364	NA	NA	pfam01364	NA	NA	NA	SMTZ	FALSE	TRUE	Archaea	Euryarchaeota	Methanomicrobia	Methanosarcinales	Methanosaetaceae	Methanosaeta	harundinacea	Methanosaeta harundinacea 6Ac
SMTZ23_10002745	WORSMTZ_2744	#N/A	31.3896	38156	SMTZ23_100027451	SMTZ23_10002745.1	2	1957	1955	2512010246	2511231210	40	Archaea;Euryarchaeota;Methanomicrobia;Methanosarcinales;Methanosaetaceae;Methanosaeta;harundinacea;Methanosaeta harundinacea 6Ac	Peptidase family C25	pfam01364	COG1627	17.58	pfam01364	NA	NA	NA	SMTZ	FALSE	TRUE	Archaea	Euryarchaeota	Methanomicrobia	Methanosarcinales	Methanosaetaceae	Methanosaeta	harundinacea	Methanosaeta harundinacea 6Ac
SMTZ23_10001172	WORSMTZ_1171	#N/A	42.5153	37022	SMTZ23_1000117219	SMTZ23_10001172.52	7939	10080	2141	2512009185	2511231210	23.9	Archaea;Euryarchaeota;Methanomicrobia;Methanosarcinales;Methanosaetaceae;Methanosaeta;harundinacea;Methanosaeta harundinacea 6Ac	Peptidase family C25	pfam01364	NA	NA	pfam01364	NA	NA	NA	SMTZ	FALSE	TRUE	Archaea	Euryarchaeota	Methanomicrobia	Methanosarcinales	Methanosaetaceae	Methanosaeta	harundinacea	Methanosaeta harundinacea 6Ac
SMTZ23_10003402	WORSMTZ_3401	#N/A	51.2326	34722	SMTZ23_1000340221	SMTZ23_10003402.65	24167	26575	2408	2512009572	2511231210	31.9	Archaea;Euryarchaeota;Methanomicrobia;Methanosarcinales;Methanosaetaceae;Methanosaeta;harundinacea;Methanosaeta harundinacea 6Ac	Peptidase family C25	pfam01364	COG1843	23.88	pfam01364	NA	NA	NA	SMTZ	FALSE	TRUE	Archaea	Euryarchaeota	Methanomicrobia	Methanosarcinales	Methanosaetaceae	Methanosaeta	harundinacea	Methanosaeta harundinacea 6Ac
SMTZ23_10004066	WORSMTZ_4065	#N/A	39.211	33965	SMTZ23_1000406621	SMTZ23_10004066.68	15827	22072	6245	2512010246	2511231210	31.2	Archaea;Euryarchaeota;Methanomicrobia;Methanosarcinales;Methanosaetaceae;Methanosaeta;harundinacea;Methanosaeta harundinacea 6Ac	Peptidase family C25	pfam01364	NA	NA	pfam01364	NA	NA	NA	SMTZ	FALSE	TRUE	Archaea	Euryarchaeota	Methanomicrobia	Methanosarcinales	Methanosaetaceae	Methanosaeta	harundinacea	Methanosaeta harundinacea 6Ac
SMTZ23_10008434	WORSMTZ_8433	#N/A	46.8464	33755	SMTZ23_100084344	SMTZ23_10008434.10	3186	5720	2534	2512010246	2511231210	37.1	Archaea;Euryarchaeota;Methanomicrobia;Methanosarcinales;Methanosaetaceae;Methanosaeta;harundinacea;Methanosaeta harundinacea 6Ac	Peptidase family C25	pfam01364	NA	NA	pfam01364	NA	NA	NA	SMTZ	FALSE	TRUE	Archaea	Euryarchaeota	Methanomicrobia	Methanosarcinales	Methanosaetaceae	Methanosaeta	harundinacea	Methanosaeta harundinacea 6Ac
SMTZ23_10005105	WORSMTZ_5104	#N/A	52.1931	25193	SMTZ23_1000510523	SMTZ23_10005105.75	21035	24871	3836	2512010246	2511231210	37.7	Archaea;Euryarchaeota;Methanomicrobia;Methanosarcinales;Methanosaetaceae;Methanosaeta;harundinacea;Methanosaeta harundinacea 6Ac	Peptidase family C25	pfam01364	NA	NA	pfam01364	NA	NA	NA	SMTZ	FALSE	TRUE	Archaea	Euryarchaeota	Methanomicrobia	Methanosarcinales	Methanosaetaceae	Methanosaeta	harundinacea	Methanosaeta harundinacea 6Ac
SMTZ23_10002808	WORSMTZ_2807	#N/A	28.7233	24924	SMTZ23_1000280819	SMTZ23_10002808.68	15630	20561	4931	2512010246	2511231210	46.3	Archaea;Euryarchaeota;Methanomicrobia;Methanosarcinales;Methanosaetaceae;Methanosaeta;harundinacea;Methanosaeta harundinacea 6Ac	Peptidase family C25	pfam01364	NA	NA	pfam01364	NA	NA	NA	SMTZ	FALSE	TRUE	Archaea	Euryarchaeota	Methanomicrobia	Methanosarcinales	Methanosaetaceae	Methanosaeta	harundinacea	Methanosaeta harundinacea 6Ac
SMTZ23_10003389	WORSMTZ_3388	#N/A	53.088	23235	SMTZ23_1000338915	SMTZ23_10003389.45	19293	22958	3665	2512009185	2511231210	31.7	Archaea;Euryarchaeota;Methanomicrobia;Methanosarcinales;Methanosaetaceae;Methanosaeta;harundinacea;Methanosaeta harundinacea 6Ac	Peptidase family C25	pfam01364	NA	NA	pfam01364	NA	NA	NA	SMTZ	FALSE	TRUE	Archaea	Euryarchaeota	Methanomicrobia	Methanosarcinales	Methanosaetaceae	Methanosaeta	harundinacea	Methanosaeta harundinacea 6Ac
SMTZ23_10003492	WORSMTZ_3491	#N/A	30.32	22876	SMTZ23_1000349210	SMTZ23_10003492.31	5366	7603	2237	2512010246	2511231210	35.9	Archaea;Euryarchaeota;Methanomicrobia;Methanosarcinales;Methanosaetaceae;Methanosaeta;harundinacea;Methanosaeta harundinacea 6Ac	Peptidase family C25	pfam01364	NA	NA	pfam01364	NA	NA	NA	SMTZ	FALSE	TRUE	Archaea	Euryarchaeota	Methanomicrobia	Methanosarcinales	Methanosaetaceae	Methanosaeta	harundinacea	Methanosaeta harundinacea 6Ac
SMTZ23_10014110	WORSMTZ_14109	#N/A	44.7408	22684	SMTZ23_100141104	SMTZ23_10014110.10	2029	8595	6566	2512010246	2511231210	38.8	Archaea;Euryarchaeota;Methanomicrobia;Methanosarcinales;Methanosaetaceae;Methanosaeta;harundinacea;Methanosaeta harundinacea 6Ac	Peptidase family C25	pfam01364	NA	NA	pfam01364	NA	NA	NA	SMTZ	FALSE	TRUE	Archaea	Euryarchaeota	Methanomicrobia	Methanosarcinales	Methanosaetaceae	Methanosaeta	harundinacea	Methanosaeta harundinacea 6Ac
SMTZ23_10004548	WORSMTZ_4547	#N/A	31.8851	20047	SMTZ23_1000454818	SMTZ23_10004548.56	14908	17193	2285	2512010246	2511231210	35.1	Archaea;Euryarchaeota;Methanomicrobia;Methanosarcinales;Methanosaetaceae;Methanosaeta;harundinacea;Methanosaeta harundinacea 6Ac	Peptidase family C25	pfam01364	NA	NA	pfam01364	NA	NA	NA	SMTZ	FALSE	TRUE	Archaea	Euryarchaeota	Methanomicrobia	Methanosarcinales	Methanosaetaceae	Methanosaeta	harundinacea	Methanosaeta harundinacea 6Ac
SMTZ23_10004718	WORSMTZ_4717	#N/A	34.878	19680	SMTZ23_1000471820	SMTZ23_10004718.70	16658	19201	2543	2512010246	2511231210	23.3	Archaea;Euryarchaeota;Methanomicrobia;Methanosarcinales;Methanosaetaceae;Methanosaeta;harundinacea;Methanosaeta harundinacea 6Ac	Peptidase family C25	pfam01364	COG1179	24.69	pfam01364	NA	NA	NA	SMTZ	FALSE	TRUE	Archaea	Euryarchaeota	Methanomicrobia	Methanosarcinales	Methanosaetaceae	Methanosaeta	harundinacea	Methanosaeta harundinacea 6Ac
SMTZ23_10004784	WORSMTZ_4783	#N/A	28.0303	19561	SMTZ23_1000478417	SMTZ23_10004784.61	13596	15617	2021	2512009572	2511231210	39.8	Archaea;Euryarchaeota;Methanomicrobia;Methanosarcinales;Methanosaetaceae;Methanosaeta;harundinacea;Methanosaeta harundinacea 6Ac	Zinc carboxypeptidase	pfam00246	NA	NA	pfam00246	NA	NA	NA	SMTZ	FALSE	TRUE	Archaea	Euryarchaeota	Methanomicrobia	Methanosarcinales	Methanosaetaceae	Methanosaeta	harundinacea	Methanosaeta harundinacea 6Ac
SMTZ23_10004784	WORSMTZ_4783	#N/A	28.0303	19561	SMTZ23_1000478418	SMTZ23_10004784.65	15692	17947	2255	2512010246	2511231210	37.8	Archaea;Euryarchaeota;Methanomicrobia;Methanosarcinales;Methanosaetaceae;Methanosaeta;harundinacea;Methanosaeta harundinacea 6Ac	Peptidase family C25	pfam01364	NA	NA	pfam01364	NA	NA	NA	SMTZ	FALSE	TRUE	Archaea	Euryarchaeota	Methanomicrobia	Methanosarcinales	Methanosaetaceae	Methanosaeta	harundinacea	Methanosaeta harundinacea 6Ac
SMTZ23_10004998	WORSMTZ_4997	#N/A	32.0253	19163	SMTZ23_100049983	SMTZ23_10004998.8	1416	4085	2669	2512010230	2511231210	23.5	Archaea;Euryarchaeota;Methanomicrobia;Methanosarcinales;Methanosaetaceae;Methanosaeta;harundinacea;Methanosaeta harundinacea 6Ac	Peptidase family C25	pfam01364	NA	NA	pfam01364	NA	NA	NA	SMTZ	FALSE	TRUE	Archaea	Euryarchaeota	Methanomicrobia	Methanosarcinales	Methanosaetaceae	Methanosaeta	harundinacea	Methanosaeta harundinacea 6Ac
SMTZ23_10005721	WORSMTZ_5720	#N/A	32.5713	19115	SMTZ23_100057219	SMTZ23_10005721.30	7239	9503	2264	2512009572	2511231210	24.8	Archaea;Euryarchaeota;Methanomicrobia;Methanosarcinales;Methanosaetaceae;Methanosaeta;harundinacea;Methanosaeta harundinacea 6Ac	Peptidase family C25	pfam01364	NA	NA	pfam01364	NA	NA	NA	SMTZ	FALSE	TRUE	Archaea	Euryarchaeota	Methanomicrobia	Methanosarcinales	Methanosaetaceae	Methanosaeta	harundinacea	Methanosaeta harundinacea 6Ac
SMTZ23_10007546	WORSMTZ_7545	#N/A	41.9842	18688	SMTZ23_1000754618	SMTZ23_10007546.50	11636	14845	3209	2512010246	2511231210	33.4	Archaea;Euryarchaeota;Methanomicrobia;Methanosarcinales;Methanosaetaceae;Methanosaeta;harundinacea;Methanosaeta harundinacea 6Ac	Peptidase family C25	pfam01364	NA	NA	pfam01364	NA	NA	NA	SMTZ	FALSE	TRUE	Archaea	Euryarchaeota	Methanomicrobia	Methanosarcinales	Methanosaetaceae	Methanosaeta	harundinacea	Methanosaeta harundinacea 6Ac
SMTZ23_10015895	WORSMTZ_15894	#N/A	36.3975	18537	SMTZ23_1001589518	SMTZ23_10015895.52	13342	13929	587	2512010246	2511231210	38.6	Archaea;Euryarchaeota;Methanomicrobia;Methanosarcinales;Methanosaetaceae;Methanosaeta;harundinacea;Methanosaeta harundinacea 6Ac	Peptidase family C25	pfam01364	NA	NA	pfam01364	NA	NA	NA	SMTZ	FALSE	TRUE	Archaea	Euryarchaeota	Methanomicrobia	Methanosarcinales	Methanosaetaceae	Methanosaeta	harundinacea	Methanosaeta harundinacea 6Ac
SMTZ23_10011199	WORSMTZ_11198	#N/A	33.3296	17768	SMTZ23_100111998	SMTZ23_10011199.28	7828	10014	2186	2512010246	2511231210	38.7	Archaea;Euryarchaeota;Methanomicrobia;Methanosarcinales;Methanosaetaceae;Methanosaeta;harundinacea;Methanosaeta harundinacea 6Ac	Peptidase family C25	pfam01364	NA	NA	pfam01364	NA	NA	NA	SMTZ	FALSE	TRUE	Archaea	Euryarchaeota	Methanomicrobia	Methanosarcinales	Methanosaetaceae	Methanosaeta	harundinacea	Methanosaeta harundinacea 6Ac
SMTZ23_10007092	WORSMTZ_7091	#N/A	31.9317	17052	SMTZ23_100070924	SMTZ23_10007092.12	7206	9470	2264	2512009572	2511231210	38.4	Archaea;Euryarchaeota;Methanomicrobia;Methanosarcinales;Methanosaetaceae;Methanosaeta;harundinacea;Methanosaeta harundinacea 6Ac	Zinc carboxypeptidase	pfam00246	NA	NA	pfam00246	NA	NA	NA	SMTZ	FALSE	TRUE	Archaea	Euryarchaeota	Methanomicrobia	Methanosarcinales	Methanosaetaceae	Methanosaeta	harundinacea	Methanosaeta harundinacea 6Ac
SMTZ23_10021117	WORSMTZ_21116	#N/A	34.6833	15803	SMTZ23_1002111710	SMTZ23_10021117.33	10032	12230	2198	2512010246	2511231210	37.4	Archaea;Euryarchaeota;Methanomicrobia;Methanosarcinales;Methanosaetaceae;Methanosaeta;harundinacea;Methanosaeta harundinacea 6Ac	Peptidase family C25	pfam01364	NA	NA	pfam01364	NA	NA	NA	SMTZ	FALSE	TRUE	Archaea	Euryarchaeota	Methanomicrobia	Methanosarcinales	Methanosaetaceae	Methanosaeta	harundinacea	Methanosaeta harundinacea 6Ac
SMTZ23_10016674	WORSMTZ_16673	#N/A	33.5824	14722	SMTZ23_1001667418	SMTZ23_10016674.58	13422	14720	1298	2512010246	2511231210	37.6	Archaea;Euryarchaeota;Methanomicrobia;Methanosarcinales;Methanosaetaceae;Methanosaeta;harundinacea;Methanosaeta harundinacea 6Ac	Peptidase family C25	pfam01364	NA	NA	pfam01364	NA	NA	NA	SMTZ	FALSE	TRUE	Archaea	Euryarchaeota	Methanomicrobia	Methanosarcinales	Methanosaetaceae	Methanosaeta	harundinacea	Methanosaeta harundinacea 6Ac
SMTZ23_10030246	WORSMTZ_30245	#N/A	44.6468	14664	SMTZ23_100302464	SMTZ23_10030246.12	4982	7150	2168	2512009572	2511231210	35	Archaea;Euryarchaeota;Methanomicrobia;Methanosarcinales;Methanosaetaceae;Methanosaeta;harundinacea;Methanosaeta harundinacea 6Ac	Peptidase family C25	pfam01364	NA	NA	pfam01364	NA	NA	NA	SMTZ	FALSE	TRUE	Archaea	Euryarchaeota	Methanomicrobia	Methanosarcinales	Methanosaetaceae	Methanosaeta	harundinacea	Methanosaeta harundinacea 6Ac
SMTZ23_10030246	WORSMTZ_30245	#N/A	44.6468	14664	SMTZ23_100302468	SMTZ23_10030246.27	10472	12535	2063	2512010246	2511231210	35.4	Archaea;Euryarchaeota;Methanomicrobia;Methanosarcinales;Methanosaetaceae;Methanosaeta;harundinacea;Methanosaeta harundinacea 6Ac	Peptidase family C25	pfam01364	NA	NA	pfam01364	NA	NA	NA	SMTZ	FALSE	TRUE	Archaea	Euryarchaeota	Methanomicrobia	Methanosarcinales	Methanosaetaceae	Methanosaeta	harundinacea	Methanosaeta harundinacea 6Ac
SMTZ23_10017633	WORSMTZ_17632	#N/A	43.5121	14658	SMTZ23_100176336	SMTZ23_10017633.16	5001	7628	2627	2512010246	2511231210	29.3	Archaea;Euryarchaeota;Methanomicrobia;Methanosarcinales;Methanosaetaceae;Methanosaeta;harundinacea;Methanosaeta harundinacea 6Ac	Peptidase family C25	pfam01364	NA	NA	pfam01364	NA	NA	NA	SMTZ	FALSE	TRUE	Archaea	Euryarchaeota	Methanomicrobia	Methanosarcinales	Methanosaetaceae	Methanosaeta	harundinacea	Methanosaeta harundinacea 6Ac
SMTZ23_10015765	WORSMTZ_15764	#N/A	33.3333	13779	SMTZ23_100157655	SMTZ23_10015765.16	5195	9997	4802	2512010230	2511231210	28.6	Archaea;Euryarchaeota;Methanomicrobia;Methanosarcinales;Methanosaetaceae;Methanosaeta;harundinacea;Methanosaeta harundinacea 6Ac	Peptidase family C25	pfam01364	NA	NA	pfam01364	NA	NA	NA	SMTZ	FALSE	TRUE	Archaea	Euryarchaeota	Methanomicrobia	Methanosarcinales	Methanosaetaceae	Methanosaeta	harundinacea	Methanosaeta harundinacea 6Ac
SMTZ23_10010337	WORSMTZ_10336	#N/A	30.6489	13423	SMTZ23_1001033713	SMTZ23_10010337.43	8422	10665	2243	2512010246	2511231210	36.6	Archaea;Euryarchaeota;Methanomicrobia;Methanosarcinales;Methanosaetaceae;Methanosaeta;harundinacea;Methanosaeta harundinacea 6Ac	Peptidase family C25	pfam01364	NA	NA	pfam01364	NA	NA	NA	SMTZ	FALSE	TRUE	Archaea	Euryarchaeota	Methanomicrobia	Methanosarcinales	Methanosaetaceae	Methanosaeta	harundinacea	Methanosaeta harundinacea 6Ac
SMTZ23_10014276	WORSMTZ_14275	#N/A	31.9032	13146	SMTZ23_1001427612	SMTZ23_10014276.42	10875	12740	1865	2512009572	2511231210	46.9	Archaea;Euryarchaeota;Methanomicrobia;Methanosarcinales;Methanosaetaceae;Methanosaeta;harundinacea;Methanosaeta harundinacea 6Ac	Zinc carboxypeptidase	pfam00246	NA	NA	pfam00246	NA	NA	NA	SMTZ	FALSE	TRUE	Archaea	Euryarchaeota	Methanomicrobia	Methanosarcinales	Methanosaetaceae	Methanosaeta	harundinacea	Methanosaeta harundinacea 6Ac
SMTZ23_10034821	WORSMTZ_34820	#N/A	32.5477	12474	SMTZ23_1003482111	SMTZ23_10034821.36	9449	11794	2345	2512009185	2511231210	29.5	Archaea;Euryarchaeota;Methanomicrobia;Methanosarcinales;Methanosaetaceae;Methanosaeta;harundinacea;Methanosaeta harundinacea 6Ac	Peptidase family C25	pfam01364	NA	NA	pfam01364	NA	NA	NA	SMTZ	FALSE	TRUE	Archaea	Euryarchaeota	Methanomicrobia	Methanosarcinales	Methanosaetaceae	Methanosaeta	harundinacea	Methanosaeta harundinacea 6Ac
SMTZ23_10013074	WORSMTZ_13073	#N/A	41.821	12367	SMTZ23_100130742	SMTZ23_10013074.3	361	2688	2327	2512010246	2511231210	32.4	Archaea;Euryarchaeota;Methanomicrobia;Methanosarcinales;Methanosaetaceae;Methanosaeta;harundinacea;Methanosaeta harundinacea 6Ac	Peptidase family C25	pfam01364	NA	NA	pfam01364	NA	NA	NA	SMTZ	FALSE	TRUE	Archaea	Euryarchaeota	Methanomicrobia	Methanosarcinales	Methanosaetaceae	Methanosaeta	harundinacea	Methanosaeta harundinacea 6Ac
SMTZ23_10012700	WORSMTZ_12699	#N/A	33.6378	12043	SMTZ23_100127008	SMTZ23_10012700.24	3715	5082	1367	2512009572	2511231210	28.4	Archaea;Euryarchaeota;Methanomicrobia;Methanosarcinales;Methanosaetaceae;Methanosaeta;harundinacea;Methanosaeta harundinacea 6Ac	Peptidase family C25	pfam01364	NA	NA	pfam01364	NA	NA	NA	SMTZ	FALSE	TRUE	Archaea	Euryarchaeota	Methanomicrobia	Methanosarcinales	Methanosaetaceae	Methanosaeta	harundinacea	Methanosaeta harundinacea 6Ac
SMTZ23_10013697	WORSMTZ_13696	#N/A	31.8597	12034	SMTZ23_100136973	SMTZ23_10013697.9	4649	7039	2390	2512009572	2511231210	24.3	Archaea;Euryarchaeota;Methanomicrobia;Methanosarcinales;Methanosaetaceae;Methanosaeta;harundinacea;Methanosaeta harundinacea 6Ac	Peptidase family C25	pfam01364	NA	NA	pfam01364	NA	NA	NA	SMTZ	FALSE	TRUE	Archaea	Euryarchaeota	Methanomicrobia	Methanosarcinales	Methanosaetaceae	Methanosaeta	harundinacea	Methanosaeta harundinacea 6Ac
SMTZ23_10013768	WORSMTZ_13767	#N/A	33.0247	11558	SMTZ23_100137685	SMTZ23_10013768.15	3492	6017	2525	2512009185	2511231210	26.3	Archaea;Euryarchaeota;Methanomicrobia;Methanosarcinales;Methanosaetaceae;Methanosaeta;harundinacea;Methanosaeta harundinacea 6Ac	Peptidase family C25	pfam01364	COG4733	19.01	pfam01364	NA	NA	NA	SMTZ	FALSE	TRUE	Archaea	Euryarchaeota	Methanomicrobia	Methanosarcinales	Methanosaetaceae	Methanosaeta	harundinacea	Methanosaeta harundinacea 6Ac
SMTZ23_10062219	WORSMTZ_67691	#N/A	31.3688	11368	SMTZ23_100622193	SMTZ23_10062219.8	3341	5503	2162	2512010246	2511231210	35.7	Archaea;Euryarchaeota;Methanomicrobia;Methanosarcinales;Methanosaetaceae;Methanosaeta;harundinacea;Methanosaeta harundinacea 6Ac	Peptidase family C25	pfam01364	NA	NA	pfam01364	NA	NA	NA	SMTZ	FALSE	TRUE	Archaea	Euryarchaeota	Methanomicrobia	Methanosarcinales	Methanosaetaceae	Methanosaeta	harundinacea	Methanosaeta harundinacea 6Ac
SMTZ23_10025040	WORSMTZ_25039	#N/A	34.4598	11245	SMTZ23_100250409	SMTZ23_10025040.27	4908	7139	2231	2512010246	2511231210	38.2	Archaea;Euryarchaeota;Methanomicrobia;Methanosarcinales;Methanosaetaceae;Methanosaeta;harundinacea;Methanosaeta harundinacea 6Ac	Peptidase family C25	pfam01364	NA	NA	pfam01364	NA	NA	NA	SMTZ	FALSE	TRUE	Archaea	Euryarchaeota	Methanomicrobia	Methanosarcinales	Methanosaetaceae	Methanosaeta	harundinacea	Methanosaeta harundinacea 6Ac
SMTZ23_10040601	WORSMTZ_40600	#N/A	35.0586	10839	SMTZ23_100406013	SMTZ23_10040601.9	1367	3418	2051	2512009572	2511231210	42.6	Archaea;Euryarchaeota;Methanomicrobia;Methanosarcinales;Methanosaetaceae;Methanosaeta;harundinacea;Methanosaeta harundinacea 6Ac	Zinc carboxypeptidase	pfam00246	NA	NA	pfam00246	NA	NA	NA	SMTZ	FALSE	TRUE	Archaea	Euryarchaeota	Methanomicrobia	Methanosarcinales	Methanosaetaceae	Methanosaeta	harundinacea	Methanosaeta harundinacea 6Ac
SMTZ23_10015640	WORSMTZ_15639	#N/A	33.321	10810	SMTZ23_1001564015	SMTZ23_10015640.46	7969	10809	2840	2512010246	2511231210	30.1	Archaea;Euryarchaeota;Methanomicrobia;Methanosarcinales;Methanosaetaceae;Methanosaeta;harundinacea;Methanosaeta harundinacea 6Ac	Peptidase family C25	pfam01364	NA	NA	pfam01364	NA	NA	NA	SMTZ	FALSE	TRUE	Archaea	Euryarchaeota	Methanomicrobia	Methanosarcinales	Methanosaetaceae	Methanosaeta	harundinacea	Methanosaeta harundinacea 6Ac
SMTZ23_10015730	WORSMTZ_15729	#N/A	50.4591	10781	SMTZ23_100157302	SMTZ23_10015730.3	844	4428	3584	2512010246	2511231210	39	Archaea;Euryarchaeota;Methanomicrobia;Methanosarcinales;Methanosaetaceae;Methanosaeta;harundinacea;Methanosaeta harundinacea 6Ac	Peptidase family C25	pfam01364	NA	NA	pfam01364	NA	NA	NA	SMTZ	FALSE	TRUE	Archaea	Euryarchaeota	Methanomicrobia	Methanosarcinales	Methanosaetaceae	Methanosaeta	harundinacea	Methanosaeta harundinacea 6Ac
SMTZ23_10031580	WORSMTZ_31579	#N/A	44.0635	10764	SMTZ23_100315801	SMTZ23_10031580.1	3	2366	2363	2512010246	2511231210	31.9	Archaea;Euryarchaeota;Methanomicrobia;Methanosarcinales;Methanosaetaceae;Methanosaeta;harundinacea;Methanosaeta harundinacea 6Ac	Peptidase family C25	pfam01364	NA	NA	pfam01364	NA	NA	NA	SMTZ	FALSE	TRUE	Archaea	Euryarchaeota	Methanomicrobia	Methanosarcinales	Methanosaetaceae	Methanosaeta	harundinacea	Methanosaeta harundinacea 6Ac
SMTZ23_10031580	WORSMTZ_31579	#N/A	44.0635	10764	SMTZ23_100315802	SMTZ23_10031580.5	2691	4976	2285	2512010246	2511231210	31.5	Archaea;Euryarchaeota;Methanomicrobia;Methanosarcinales;Methanosaetaceae;Methanosaeta;harundinacea;Methanosaeta harundinacea 6Ac	Peptidase family C25	pfam01364	NA	NA	pfam01364	NA	NA	NA	SMTZ	FALSE	TRUE	Archaea	Euryarchaeota	Methanomicrobia	Methanosarcinales	Methanosaetaceae	Methanosaeta	harundinacea	Methanosaeta harundinacea 6Ac
SMTZ23_10015972	WORSMTZ_15971	#N/A	30.5368	10692	SMTZ23_100159726	SMTZ23_10015972.16	5059	7515	2456	2512010246	2511231210	40.5	Archaea;Euryarchaeota;Methanomicrobia;Methanosarcinales;Methanosaetaceae;Methanosaeta;harundinacea;Methanosaeta harundinacea 6Ac	Peptidase family C25	pfam01364	NA	NA	pfam01364	NA	NA	NA	SMTZ	FALSE	TRUE	Archaea	Euryarchaeota	Methanomicrobia	Methanosarcinales	Methanosaetaceae	Methanosaeta	harundinacea	Methanosaeta harundinacea 6Ac
SMTZ23_10016370	WORSMTZ_16369	#N/A	30.947	10560	SMTZ23_100163705	SMTZ23_10016370.18	3280	5493	2213	2512010246	2511231210	34.8	Archaea;Euryarchaeota;Methanomicrobia;Methanosarcinales;Methanosaetaceae;Methanosaeta;harundinacea;Methanosaeta harundinacea 6Ac	Peptidase family C25	pfam01364	NA	NA	pfam01364	NA	NA	NA	SMTZ	FALSE	TRUE	Archaea	Euryarchaeota	Methanomicrobia	Methanosarcinales	Methanosaetaceae	Methanosaeta	harundinacea	Methanosaeta harundinacea 6Ac
SMTZ23_10016370	WORSMTZ_16369	#N/A	30.947	10560	SMTZ23_1001637010	SMTZ23_10016370.36	9386	10558	1172	2512009572	2511231210	45.3	Archaea;Euryarchaeota;Methanomicrobia;Methanosarcinales;Methanosaetaceae;Methanosaeta;harundinacea;Methanosaeta harundinacea 6Ac	Peptidase family C25	pfam01364	NA	NA	pfam01364	NA	NA	NA	SMTZ	FALSE	TRUE	Archaea	Euryarchaeota	Methanomicrobia	Methanosarcinales	Methanosaetaceae	Methanosaeta	harundinacea	Methanosaeta harundinacea 6Ac
SMTZ23_10016723	WORSMTZ_16722	#N/A	29.6225	10438	SMTZ23_100167232	SMTZ23_10016723.5	1719	4067	2348	2512009185	2511231210	28.3	Archaea;Euryarchaeota;Methanomicrobia;Methanosarcinales;Methanosaetaceae;Methanosaeta;harundinacea;Methanosaeta harundinacea 6Ac	Peptidase family C25	pfam01364	NA	NA	pfam01364	NA	NA	NA	SMTZ	FALSE	TRUE	Archaea	Euryarchaeota	Methanomicrobia	Methanosarcinales	Methanosaetaceae	Methanosaeta	harundinacea	Methanosaeta harundinacea 6Ac
SMTZ23_10018227	WORSMTZ_18226	#N/A	30.4989	9961	SMTZ23_100182271	SMTZ23_10018227.1	3	1511	1508	2512010246	2511231210	38	Archaea;Euryarchaeota;Methanomicrobia;Methanosarcinales;Methanosaetaceae;Methanosaeta;harundinacea;Methanosaeta harundinacea 6Ac	Peptidase family C25	pfam01364	NA	NA	pfam01364	NA	NA	NA	SMTZ	FALSE	TRUE	Archaea	Euryarchaeota	Methanomicrobia	Methanosarcinales	Methanosaetaceae	Methanosaeta	harundinacea	Methanosaeta harundinacea 6Ac
SMTZ23_10053637	WORSMTZ_53636	#N/A	32.6286	9697	SMTZ23_100536373	SMTZ23_10053637.9	3883	5415	1532	2512010246	2511231210	29.7	Archaea;Euryarchaeota;Methanomicrobia;Methanosarcinales;Methanosaetaceae;Methanosaeta;harundinacea;Methanosaeta harundinacea 6Ac	Peptidase family C25	pfam01364	NA	NA	pfam01364	NA	NA	NA	SMTZ	FALSE	TRUE	Archaea	Euryarchaeota	Methanomicrobia	Methanosarcinales	Methanosaetaceae	Methanosaeta	harundinacea	Methanosaeta harundinacea 6Ac
SMTZ23_10023726	WORSMTZ_23725	#N/A	33.8332	9603	SMTZ23_100237266	SMTZ23_10023726.20	6782	9400	2618	2512010230	2511231210	26.6	Archaea;Euryarchaeota;Methanomicrobia;Methanosarcinales;Methanosaetaceae;Methanosaeta;harundinacea;Methanosaeta harundinacea 6Ac	Peptidase family C25	pfam01364	NA	NA	pfam01364	NA	NA	NA	SMTZ	FALSE	TRUE	Archaea	Euryarchaeota	Methanomicrobia	Methanosarcinales	Methanosaetaceae	Methanosaeta	harundinacea	Methanosaeta harundinacea 6Ac
SMTZ23_10056712	WORSMTZ_56711	#N/A	35.0304	9546	SMTZ23_100567123	SMTZ23_10056712.8	1867	4323	2456	2512009572	2511231210	24.3	Archaea;Euryarchaeota;Methanomicrobia;Methanosarcinales;Methanosaetaceae;Methanosaeta;harundinacea;Methanosaeta harundinacea 6Ac	Peptidase family C25	pfam01364	COG1470	27.07	pfam01364	NA	NA	NA	SMTZ	FALSE	TRUE	Archaea	Euryarchaeota	Methanomicrobia	Methanosarcinales	Methanosaetaceae	Methanosaeta	harundinacea	Methanosaeta harundinacea 6Ac
SMTZ23_10019885	WORSMTZ_19884	#N/A	31.1718	9515	SMTZ23_100198855	SMTZ23_10019885.17	6588	8996	2408	2512009572	2511231210	28.1	Archaea;Euryarchaeota;Methanomicrobia;Methanosarcinales;Methanosaetaceae;Methanosaeta;harundinacea;Methanosaeta harundinacea 6Ac	Peptidase family C25	pfam01364	NA	NA	pfam01364	NA	NA	NA	SMTZ	FALSE	TRUE	Archaea	Euryarchaeota	Methanomicrobia	Methanosarcinales	Methanosaetaceae	Methanosaeta	harundinacea	Methanosaeta harundinacea 6Ac
SMTZ23_10062332	WORSMTZ_68173	#N/A	50.4828	9114	SMTZ23_100623323	SMTZ23_10062332.8	1180	4368	3188	2512010246	2511231210	34.9	Archaea;Euryarchaeota;Methanomicrobia;Methanosarcinales;Methanosaetaceae;Methanosaeta;harundinacea;Methanosaeta harundinacea 6Ac	Peptidase family C25	pfam01364	NA	NA	pfam01364	NA	NA	NA	SMTZ	FALSE	TRUE	Archaea	Euryarchaeota	Methanomicrobia	Methanosarcinales	Methanosaetaceae	Methanosaeta	harundinacea	Methanosaeta harundinacea 6Ac
SMTZ23_10061512	WORSMTZ_64933	#N/A	38.3352	8830	SMTZ23_100615122	SMTZ23_10061512.6	624	1292	668	2512010230	2511231210	30	Archaea;Euryarchaeota;Methanomicrobia;Methanosarcinales;Methanosaetaceae;Methanosaeta;harundinacea;Methanosaeta harundinacea 6Ac	Peptidase family C25	pfam01364	NA	NA	pfam01364	NA	NA	NA	SMTZ	FALSE	TRUE	Archaea	Euryarchaeota	Methanomicrobia	Methanosarcinales	Methanosaetaceae	Methanosaeta	harundinacea	Methanosaeta harundinacea 6Ac
SMTZ23_10064016	WORSMTZ_76071	#N/A	41.8406	8530	SMTZ23_100640169	SMTZ23_10064016.25	5311	7506	2195	2512010246	2511231210	31.1	Archaea;Euryarchaeota;Methanomicrobia;Methanosarcinales;Methanosaetaceae;Methanosaeta;harundinacea;Methanosaeta harundinacea 6Ac	Peptidase family C25	pfam01364	NA	NA	pfam01364	NA	NA	NA	SMTZ	FALSE	TRUE	Archaea	Euryarchaeota	Methanomicrobia	Methanosarcinales	Methanosaetaceae	Methanosaeta	harundinacea	Methanosaeta harundinacea 6Ac
SMTZ23_10028313	WORSMTZ_28312	#N/A	33.7352	7962	SMTZ23_100283133	SMTZ23_10028313.9	2969	5224	2255	2512009185	2511231210	27.9	Archaea;Euryarchaeota;Methanomicrobia;Methanosarcinales;Methanosaetaceae;Methanosaeta;harundinacea;Methanosaeta harundinacea 6Ac	Peptidase family C25	pfam01364	COG1048	20.27	pfam01364	NA	NA	NA	SMTZ	FALSE	TRUE	Archaea	Euryarchaeota	Methanomicrobia	Methanosarcinales	Methanosaetaceae	Methanosaeta	harundinacea	Methanosaeta harundinacea 6Ac
SMTZ23_10027607	WORSMTZ_27606	#N/A	51.9959	7891	SMTZ23_100276073	SMTZ23_10027607.9	2823	6224	3401	2512010246	2511231210	42.4	Archaea;Euryarchaeota;Methanomicrobia;Methanosarcinales;Methanosaetaceae;Methanosaeta;harundinacea;Methanosaeta harundinacea 6Ac	Peptidase family C25	pfam01364	COG4412	20	pfam01364	NA	NA	NA	SMTZ	FALSE	TRUE	Archaea	Euryarchaeota	Methanomicrobia	Methanosarcinales	Methanosaetaceae	Methanosaeta	harundinacea	Methanosaeta harundinacea 6Ac
SMTZ23_10032026	WORSMTZ_32025	#N/A	37.8994	7855	SMTZ23_100320268	SMTZ23_10032026.21	5273	7132	1859	2512010246	2511231210	39.3	Archaea;Euryarchaeota;Methanomicrobia;Methanosarcinales;Methanosaetaceae;Methanosaeta;harundinacea;Methanosaeta harundinacea 6Ac	Peptidase family C25	pfam01364	NA	NA	pfam01364	NA	NA	NA	SMTZ	FALSE	TRUE	Archaea	Euryarchaeota	Methanomicrobia	Methanosarcinales	Methanosaetaceae	Methanosaeta	harundinacea	Methanosaeta harundinacea 6Ac
SMTZ23_10028982	WORSMTZ_28981	#N/A	31.3493	7678	SMTZ23_100289825	SMTZ23_10028982.17	4513	5898	1385	2512010246	2511231210	26.8	Archaea;Euryarchaeota;Methanomicrobia;Methanosarcinales;Methanosaetaceae;Methanosaeta;harundinacea;Methanosaeta harundinacea 6Ac	Peptidase family C25	pfam01364	NA	NA	pfam01364	NA	NA	NA	SMTZ	FALSE	TRUE	Archaea	Euryarchaeota	Methanomicrobia	Methanosarcinales	Methanosaetaceae	Methanosaeta	harundinacea	Methanosaeta harundinacea 6Ac
SMTZ23_10029733	WORSMTZ_29732	#N/A	32.5664	7563	SMTZ23_100297331	SMTZ23_10029733.1	228	4913	4685	2512010246	2511231210	41.6	Archaea;Euryarchaeota;Methanomicrobia;Methanosarcinales;Methanosaetaceae;Methanosaeta;harundinacea;Methanosaeta harundinacea 6Ac	Peptidase family C25	pfam01364	COG1749	20.21	pfam01364	NA	NA	NA	SMTZ	FALSE	TRUE	Archaea	Euryarchaeota	Methanomicrobia	Methanosarcinales	Methanosaetaceae	Methanosaeta	harundinacea	Methanosaeta harundinacea 6Ac
SMTZ23_10030169	WORSMTZ_30168	#N/A	42.419	7499	SMTZ23_100301691	SMTZ23_10030169.1	304	2931	2627	2512010246	2511231210	30.9	Archaea;Euryarchaeota;Methanomicrobia;Methanosarcinales;Methanosaetaceae;Methanosaeta;harundinacea;Methanosaeta harundinacea 6Ac	Peptidase family C25	pfam01364	NA	NA	pfam01364	NA	NA	NA	SMTZ	FALSE	TRUE	Archaea	Euryarchaeota	Methanomicrobia	Methanosarcinales	Methanosaetaceae	Methanosaeta	harundinacea	Methanosaeta harundinacea 6Ac
SMTZ23_10036808	WORSMTZ_36807	#N/A	28.7761	7329	SMTZ23_100368081	SMTZ23_10036808.1	267	2288	2021	2512009572	2511231210	40.8	Archaea;Euryarchaeota;Methanomicrobia;Methanosarcinales;Methanosaetaceae;Methanosaeta;harundinacea;Methanosaeta harundinacea 6Ac	Zinc carboxypeptidase	pfam00246	NA	NA	pfam00246	NA	NA	NA	SMTZ	FALSE	TRUE	Archaea	Euryarchaeota	Methanomicrobia	Methanosarcinales	Methanosaetaceae	Methanosaeta	harundinacea	Methanosaeta harundinacea 6Ac
SMTZ23_10065118	WORSMTZ_82556	#N/A	29.1602	7037	SMTZ23_100651188	SMTZ23_10065118.26	3843	6101	2258	2512010246	2511231210	36.2	Archaea;Euryarchaeota;Methanomicrobia;Methanosarcinales;Methanosaetaceae;Methanosaeta;harundinacea;Methanosaeta harundinacea 6Ac	Peptidase family C25	pfam01364	NA	NA	pfam01364	NA	NA	NA	SMTZ	FALSE	TRUE	Archaea	Euryarchaeota	Methanomicrobia	Methanosarcinales	Methanosaetaceae	Methanosaeta	harundinacea	Methanosaeta harundinacea 6Ac
SMTZ23_10037698	WORSMTZ_37697	#N/A	41.4666	6996	SMTZ23_100376984	SMTZ23_10037698.9	2131	4446	2315	2512010246	2511231210	31.6	Archaea;Euryarchaeota;Methanomicrobia;Methanosarcinales;Methanosaetaceae;Methanosaeta;harundinacea;Methanosaeta harundinacea 6Ac	Peptidase family C25	pfam01364	NA	NA	pfam01364	NA	NA	NA	SMTZ	FALSE	TRUE	Archaea	Euryarchaeota	Methanomicrobia	Methanosarcinales	Methanosaetaceae	Methanosaeta	harundinacea	Methanosaeta harundinacea 6Ac
SMTZ23_10052749	WORSMTZ_52748	#N/A	37.4313	6735	SMTZ23_100527492	SMTZ23_10052749.5	837	3053	2216	2512010246	2511231210	37.8	Archaea;Euryarchaeota;Methanomicrobia;Methanosarcinales;Methanosaetaceae;Methanosaeta;harundinacea;Methanosaeta harundinacea 6Ac	Peptidase family C25	pfam01364	NA	NA	pfam01364	NA	NA	NA	SMTZ	FALSE	TRUE	Archaea	Euryarchaeota	Methanomicrobia	Methanosarcinales	Methanosaetaceae	Methanosaeta	harundinacea	Methanosaeta harundinacea 6Ac
SMTZ23_10036361	WORSMTZ_36360	#N/A	34.7749	6729	SMTZ23_100363612	SMTZ23_10036361.5	1361	3340	1979	2512010246	2511231210	40.1	Archaea;Euryarchaeota;Methanomicrobia;Methanosarcinales;Methanosaetaceae;Methanosaeta;harundinacea;Methanosaeta harundinacea 6Ac	Peptidase family C25	pfam01364	NA	NA	pfam01364	NA	NA	NA	SMTZ	FALSE	TRUE	Archaea	Euryarchaeota	Methanomicrobia	Methanosarcinales	Methanosaetaceae	Methanosaeta	harundinacea	Methanosaeta harundinacea 6Ac
SMTZ23_10068090	WORSMTZ_105851	#N/A	32.554	6715	SMTZ23_100680903	SMTZ23_10068090.8	1843	3309	1466	2512010246	2511231210	35.9	Archaea;Euryarchaeota;Methanomicrobia;Methanosarcinales;Methanosaetaceae;Methanosaeta;harundinacea;Methanosaeta harundinacea 6Ac	Peptidase family C25	pfam01364	NA	NA	pfam01364	NA	NA	NA	SMTZ	FALSE	TRUE	Archaea	Euryarchaeota	Methanomicrobia	Methanosarcinales	Methanosaetaceae	Methanosaeta	harundinacea	Methanosaeta harundinacea 6Ac
SMTZ23_10068090	WORSMTZ_105851	#N/A	32.554	6715	SMTZ23_100680904	SMTZ23_10068090.12	3284	4234	950	2512010246	2511231210	36.4	Archaea;Euryarchaeota;Methanomicrobia;Methanosarcinales;Methanosaetaceae;Methanosaeta;harundinacea;Methanosaeta harundinacea 6Ac	Peptidase family C25	pfam01364	NA	NA	pfam01364	NA	NA	NA	SMTZ	FALSE	TRUE	Archaea	Euryarchaeota	Methanomicrobia	Methanosarcinales	Methanosaetaceae	Methanosaeta	harundinacea	Methanosaeta harundinacea 6Ac
SMTZ23_10038638	WORSMTZ_38637	#N/A	37.4942	6505	SMTZ23_100386386	SMTZ23_10038638.21	3882	5918	2036	2512009572	2511231210	51	Archaea;Euryarchaeota;Methanomicrobia;Methanosarcinales;Methanosaetaceae;Methanosaeta;harundinacea;Methanosaeta harundinacea 6Ac	Zinc carboxypeptidase	pfam00246	NA	NA	pfam00246	NA	NA	NA	SMTZ	FALSE	TRUE	Archaea	Euryarchaeota	Methanomicrobia	Methanosarcinales	Methanosaetaceae	Methanosaeta	harundinacea	Methanosaeta harundinacea 6Ac
SMTZ23_10038871	WORSMTZ_38870	#N/A	31.4004	6484	SMTZ23_100388718	SMTZ23_10038871.24	5159	6484	1325	2512009572	2511231210	27.8	Archaea;Euryarchaeota;Methanomicrobia;Methanosarcinales;Methanosaetaceae;Methanosaeta;harundinacea;Methanosaeta harundinacea 6Ac	Peptidase family C25	pfam01364	NA	NA	pfam01364	NA	NA	NA	SMTZ	FALSE	TRUE	Archaea	Euryarchaeota	Methanomicrobia	Methanosarcinales	Methanosaetaceae	Methanosaeta	harundinacea	Methanosaeta harundinacea 6Ac
SMTZ23_10039369	WORSMTZ_39368	#N/A	28.4937	6433	SMTZ23_100393695	SMTZ23_10039369.16	4542	6431	1889	2512010246	2511231210	49.1	Archaea;Euryarchaeota;Methanomicrobia;Methanosarcinales;Methanosaetaceae;Methanosaeta;harundinacea;Methanosaeta harundinacea 6Ac	Peptidase family C25	pfam01364	NA	NA	pfam01364	NA	NA	NA	SMTZ	FALSE	TRUE	Archaea	Euryarchaeota	Methanomicrobia	Methanosarcinales	Methanosaetaceae	Methanosaeta	harundinacea	Methanosaeta harundinacea 6Ac
SMTZ23_10039547	WORSMTZ_39546	#N/A	33.4943	6419	SMTZ23_100395472	SMTZ23_10039547.5	1802	4042	2240	2512010246	2511231210	35.9	Archaea;Euryarchaeota;Methanomicrobia;Methanosarcinales;Methanosaetaceae;Methanosaeta;harundinacea;Methanosaeta harundinacea 6Ac	Peptidase family C25	pfam01364	NA	NA	pfam01364	NA	NA	NA	SMTZ	FALSE	TRUE	Archaea	Euryarchaeota	Methanomicrobia	Methanosarcinales	Methanosaetaceae	Methanosaeta	harundinacea	Methanosaeta harundinacea 6Ac
SMTZ23_10039883	WORSMTZ_39882	#N/A	46.7992	6389	SMTZ23_100398832	SMTZ23_10039883.5	761	5224	4463	2512009185	2511231210	30.4	Archaea;Euryarchaeota;Methanomicrobia;Methanosarcinales;Methanosaetaceae;Methanosaeta;harundinacea;Methanosaeta harundinacea 6Ac	Peptidase family C25	pfam01364	COG1240	19.27	pfam01364	NA	NA	NA	SMTZ	FALSE	TRUE	Archaea	Euryarchaeota	Methanomicrobia	Methanosarcinales	Methanosaetaceae	Methanosaeta	harundinacea	Methanosaeta harundinacea 6Ac
SMTZ23_10040507	WORSMTZ_40506	#N/A	49.3285	6329	SMTZ23_100405071	SMTZ23_10040507.1	2	1183	1181	2512009185	2511231210	33.9	Archaea;Euryarchaeota;Methanomicrobia;Methanosarcinales;Methanosaetaceae;Methanosaeta;harundinacea;Methanosaeta harundinacea 6Ac	Peptidase family C25	pfam01364	NA	NA	pfam01364	NA	NA	NA	SMTZ	FALSE	TRUE	Archaea	Euryarchaeota	Methanomicrobia	Methanosarcinales	Methanosaetaceae	Methanosaeta	harundinacea	Methanosaeta harundinacea 6Ac
SMTZ23_10070439	WORSMTZ_139241	#N/A	46.6931	6305	SMTZ23_100704391	SMTZ23_10070439.1	1	2787	2786	2512009572	2511231210	25	Archaea;Euryarchaeota;Methanomicrobia;Methanosarcinales;Methanosaetaceae;Methanosaeta;harundinacea;Methanosaeta harundinacea 6Ac	Peptidase family C25	pfam01364	NA	NA	pfam01364	NA	NA	NA	SMTZ	FALSE	TRUE	Archaea	Euryarchaeota	Methanomicrobia	Methanosarcinales	Methanosaetaceae	Methanosaeta	harundinacea	Methanosaeta harundinacea 6Ac
SMTZ23_10068743	WORSMTZ_112739	#N/A	32.385	6151	SMTZ23_100687432	SMTZ23_10068743.5	1223	2890	1667	2512010230	2511231210	28.5	Archaea;Euryarchaeota;Methanomicrobia;Methanosarcinales;Methanosaetaceae;Methanosaeta;harundinacea;Methanosaeta harundinacea 6Ac	Peptidase family C25	pfam01364	NA	NA	pfam01364	NA	NA	NA	SMTZ	FALSE	TRUE	Archaea	Euryarchaeota	Methanomicrobia	Methanosarcinales	Methanosaetaceae	Methanosaeta	harundinacea	Methanosaeta harundinacea 6Ac
SMTZ23_10060944	WORSMTZ_62991	#N/A	28.4205	6059	SMTZ23_100609445	SMTZ23_10060944.18	3164	4918	1754	2512010246	2511231210	40.2	Archaea;Euryarchaeota;Methanomicrobia;Methanosarcinales;Methanosaetaceae;Methanosaeta;harundinacea;Methanosaeta harundinacea 6Ac	Peptidase family C25	pfam01364	NA	NA	pfam01364	NA	NA	NA	SMTZ	FALSE	TRUE	Archaea	Euryarchaeota	Methanomicrobia	Methanosarcinales	Methanosaetaceae	Methanosaeta	harundinacea	Methanosaeta harundinacea 6Ac
SMTZ23_10045359	WORSMTZ_45358	#N/A	32.2412	5921	SMTZ23_100453594	SMTZ23_10045359.10	2522	4738	2216	2512010246	2511231210	39.2	Archaea;Euryarchaeota;Methanomicrobia;Methanosarcinales;Methanosaetaceae;Methanosaeta;harundinacea;Methanosaeta harundinacea 6Ac	Peptidase family C25	pfam01364	NA	NA	pfam01364	NA	NA	NA	SMTZ	FALSE	TRUE	Archaea	Euryarchaeota	Methanomicrobia	Methanosarcinales	Methanosaetaceae	Methanosaeta	harundinacea	Methanosaeta harundinacea 6Ac
SMTZ23_10071421	WORSMTZ_166449	#N/A	30.039	5899	SMTZ23_100714217	SMTZ23_10071421.22	3307	4680	1373	2512010230	2511231210	27.1	Archaea;Euryarchaeota;Methanomicrobia;Methanosarcinales;Methanosaetaceae;Methanosaeta;harundinacea;Methanosaeta harundinacea 6Ac	Peptidase family C25	pfam01364	NA	NA	pfam01364	NA	NA	NA	SMTZ	FALSE	TRUE	Archaea	Euryarchaeota	Methanomicrobia	Methanosarcinales	Methanosaetaceae	Methanosaeta	harundinacea	Methanosaeta harundinacea 6Ac
SMTZ23_10045912	WORSMTZ_45911	#N/A	29.6088	5880	SMTZ23_100459123	SMTZ23_10045912.10	715	2961	2246	2512010246	2511231210	35.7	Archaea;Euryarchaeota;Methanomicrobia;Methanosarcinales;Methanosaetaceae;Methanosaeta;harundinacea;Methanosaeta harundinacea 6Ac	Peptidase family C25	pfam01364	NA	NA	pfam01364	NA	NA	NA	SMTZ	FALSE	TRUE	Archaea	Euryarchaeota	Methanomicrobia	Methanosarcinales	Methanosaetaceae	Methanosaeta	harundinacea	Methanosaeta harundinacea 6Ac
SMTZ23_10069862	WORSMTZ_128682	#N/A	33.1586	5724	SMTZ23_100698626	SMTZ23_10069862.17	2870	5227	2357	2512010246	2511231210	36.6	Archaea;Euryarchaeota;Methanomicrobia;Methanosarcinales;Methanosaetaceae;Methanosaeta;harundinacea;Methanosaeta harundinacea 6Ac	Peptidase family C25	pfam01364	NA	NA	pfam01364	NA	NA	NA	SMTZ	FALSE	TRUE	Archaea	Euryarchaeota	Methanomicrobia	Methanosarcinales	Methanosaetaceae	Methanosaeta	harundinacea	Methanosaeta harundinacea 6Ac
SMTZ23_10055192	WORSMTZ_55191	#N/A	55.0114	5268	SMTZ23_100551922	SMTZ23_10055192.5	480	2798	2318	2512010246	2511231210	26.8	Archaea;Euryarchaeota;Methanomicrobia;Methanosarcinales;Methanosaetaceae;Methanosaeta;harundinacea;Methanosaeta harundinacea 6Ac	Peptidase family C25	pfam01364	NA	NA	pfam01364	NA	NA	NA	SMTZ	FALSE	TRUE	Archaea	Euryarchaeota	Methanomicrobia	Methanosarcinales	Methanosaetaceae	Methanosaeta	harundinacea	Methanosaeta harundinacea 6Ac
SMTZ23_10061287	WORSMTZ_64160	#N/A	50.4605	5212	SMTZ23_100612871	SMTZ23_10061287.1	1	660	659	2512010246	2511231210	56	Archaea;Euryarchaeota;Methanomicrobia;Methanosarcinales;Methanosaetaceae;Methanosaeta;harundinacea;Methanosaeta harundinacea 6Ac	Peptidase family C25	pfam01364	NA	NA	pfam01364	NA	NA	NA	SMTZ	FALSE	TRUE	Archaea	Euryarchaeota	Methanomicrobia	Methanosarcinales	Methanosaetaceae	Methanosaeta	harundinacea	Methanosaeta harundinacea 6Ac
SMTZ23_10056191	WORSMTZ_56190	#N/A	47.0724	5209	SMTZ23_100561913	SMTZ23_10056191.9	2340	5207	2867	2512010246	2511231210	33.7	Archaea;Euryarchaeota;Methanomicrobia;Methanosarcinales;Methanosaetaceae;Methanosaeta;harundinacea;Methanosaeta harundinacea 6Ac	Peptidase family C25	pfam01364	NA	NA	pfam01364	NA	NA	NA	SMTZ	FALSE	TRUE	Archaea	Euryarchaeota	Methanomicrobia	Methanosarcinales	Methanosaetaceae	Methanosaeta	harundinacea	Methanosaeta harundinacea 6Ac
SMTZ23_10070813	WORSMTZ_147760	#N/A	50.284	5105	SMTZ23_100708135	SMTZ23_10070813.14	2547	5105	2558	2512009185	2511231210	53.9	Archaea;Euryarchaeota;Methanomicrobia;Methanosarcinales;Methanosaetaceae;Methanosaeta;harundinacea;Methanosaeta harundinacea 6Ac	Peptidase family C25	pfam01364	NA	NA	pfam01364	NA	NA	NA	SMTZ	FALSE	TRUE	Archaea	Euryarchaeota	Methanomicrobia	Methanosarcinales	Methanosaetaceae	Methanosaeta	harundinacea	Methanosaeta harundinacea 6Ac
SMTZ23_10058764	WORSMTZ_58763	#N/A	40.4926	5075	SMTZ23_100587642	SMTZ23_10058764.5	3743	5074	1331	2512010246	2511231210	36.3	Archaea;Euryarchaeota;Methanomicrobia;Methanosarcinales;Methanosaetaceae;Methanosaeta;harundinacea;Methanosaeta harundinacea 6Ac	Peptidase family C25	pfam01364	NA	NA	pfam01364	NA	NA	NA	SMTZ	FALSE	TRUE	Archaea	Euryarchaeota	Methanomicrobia	Methanosarcinales	Methanosaetaceae	Methanosaeta	harundinacea	Methanosaeta harundinacea 6Ac
SMTZ23_10072046	WORSMTZ_210619	#N/A	46.4293	5055	SMTZ23_100720464	SMTZ23_10072046.9	2532	3680	1148	2512009185	2511231210	32.9	Archaea;Euryarchaeota;Methanomicrobia;Methanosarcinales;Methanosaetaceae;Methanosaeta;harundinacea;Methanosaeta harundinacea 6Ac	Peptidase family C25	pfam01364	NA	NA	pfam01364	NA	NA	NA	SMTZ	FALSE	TRUE	Archaea	Euryarchaeota	Methanomicrobia	Methanosarcinales	Methanosaetaceae	Methanosaeta	harundinacea	Methanosaeta harundinacea 6Ac
SMTZ23_10059612	WORSMTZ_59611	#N/A	44.0557	5030	SMTZ23_100596121	SMTZ23_10059612.1	3	3419	3416	2512010246	2511231210	39.5	Archaea;Euryarchaeota;Methanomicrobia;Methanosarcinales;Methanosaetaceae;Methanosaeta;harundinacea;Methanosaeta harundinacea 6Ac	Peptidase family C25	pfam01364	COG1572	22.73	pfam01364	NA	NA	NA	SMTZ	FALSE	TRUE	Archaea	Euryarchaeota	Methanomicrobia	Methanosarcinales	Methanosaetaceae	Methanosaeta	harundinacea	Methanosaeta harundinacea 6Ac
SMTZ23_10059615	WORSMTZ_59614	#N/A	43.2803	5030	SMTZ23_100596153	SMTZ23_10059615.9	3282	5030	1748	2512009572	2511231210	28.7	Archaea;Euryarchaeota;Methanomicrobia;Methanosarcinales;Methanosaetaceae;Methanosaeta;harundinacea;Methanosaeta harundinacea 6Ac	Peptidase family C25	pfam01364	NA	NA	pfam01364	NA	NA	NA	SMTZ	FALSE	TRUE	Archaea	Euryarchaeota	Methanomicrobia	Methanosarcinales	Methanosaetaceae	Methanosaeta	harundinacea	Methanosaeta harundinacea 6Ac
WOR52_10003099	WOR1_52_54_124	24	60.7062	64542	WOR52_1000309916	WOR52_10003099.51	13379	15712	2333	2512009572	2511231210	37.7	Archaea;Euryarchaeota;Methanomicrobia;Methanosarcinales;Methanosaetaceae;Methanosaeta;harundinacea;Methanosaeta harundinacea 6Ac	Peptidase family C25	pfam01364	NA	NA	pfam13464	NA	NA	NA	MRZ	FALSE	TRUE	Archaea	Euryarchaeota	Methanomicrobia	Methanosarcinales	Methanosaetaceae	Methanosaeta	harundinacea	Methanosaeta harundinacea 6Ac
WOR52_10003099	WOR1_52_54_124	24	60.7062	64542	WOR52_1000309917	WOR52_10003099.54	16055	18364	2309	2512009572	2511231210	38.4	Archaea;Euryarchaeota;Methanomicrobia;Methanosarcinales;Methanosaetaceae;Methanosaeta;harundinacea;Methanosaeta harundinacea 6Ac	Peptidase family C25	pfam01364	NA	NA	pfam08126	NA	NA	NA	MRZ	FALSE	TRUE	Archaea	Euryarchaeota	Methanomicrobia	Methanosarcinales	Methanosaetaceae	Methanosaeta	harundinacea	Methanosaeta harundinacea 6Ac
WOR52_10003794	WOR1_52_54_957	25	60.9709	30590	WOR52_1000379415	WOR52_10003794.51	21469	23538	2069	2512009572	2511231210	31.8	Archaea;Euryarchaeota;Methanomicrobia;Methanosarcinales;Methanosaetaceae;Methanosaeta;harundinacea;Methanosaeta harundinacea 6Ac	Peptidase family C25	pfam01364	NA	NA	pfam13620	NA	NA	NA	MRZ	FALSE	TRUE	Archaea	Euryarchaeota	Methanomicrobia	Methanosarcinales	Methanosaetaceae	Methanosaeta	harundinacea	Methanosaeta harundinacea 6Ac
WOR52_10004512	WOR1_52_54_1769	25	61.2031	21494	WOR52_1000451216	WOR52_10004512.50	15441	18065	2624	2512009572	2511231210	31.3	Archaea;Euryarchaeota;Methanomicrobia;Methanosarcinales;Methanosaetaceae;Methanosaeta;harundinacea;Methanosaeta harundinacea 6Ac	Peptidase family C25	pfam01364	COG1843	30.88	pfam13620	NA	NA	NA	MRZ	FALSE	TRUE	Archaea	Euryarchaeota	Methanomicrobia	Methanosarcinales	Methanosaetaceae	Methanosaeta	harundinacea	Methanosaeta harundinacea 6Ac
WOR52_10039182	WOR1_52_54_48754	25	64.6334	8033	WOR52_100391821	WOR52_10039182.1	3	1751	1748	2512010246	2511231210	26.9	Archaea;Euryarchaeota;Methanomicrobia;Methanosarcinales;Methanosaetaceae;Methanosaeta;harundinacea;Methanosaeta harundinacea 6Ac	Peptidase family C25	pfam01364	NA	NA	pfam08126	NA	NA	NA	MRZ	FALSE	TRUE	Archaea	Euryarchaeota	Methanomicrobia	Methanosarcinales	Methanosaetaceae	Methanosaeta	harundinacea	Methanosaeta harundinacea 6Ac
WOR52_10003923	WOR1_52_54_1109	26	53.2658	36055	WOR52_1000392330	WOR52_10003923.91	32128	35727	3599	2512009185	2511231210	31.7	Archaea;Euryarchaeota;Methanomicrobia;Methanosarcinales;Methanosaetaceae;Methanosaeta;harundinacea;Methanosaeta harundinacea 6Ac	Peptidase family C25	pfam01364	NA	NA	pfam01839	NA	NA	NA	MRZ	FALSE	TRUE	Archaea	Euryarchaeota	Methanomicrobia	Methanosarcinales	Methanosaetaceae	Methanosaeta	harundinacea	Methanosaeta harundinacea 6Ac
WOR52_10003342	WOR1_52_54_416	46	35.4106	38977	WOR52_1000334212	WOR52_10003342.34	18332	20302	1970	2512008971	2511231210	26	Archaea;Euryarchaeota;Methanomicrobia;Methanosarcinales;Methanosaetaceae;Methanosaeta;harundinacea;Methanosaeta harundinacea 6Ac	Peptidase family C25	pfam01364	NA	NA	pfam01364	NA	NA	NA	MRZ	FALSE	TRUE	Archaea	Euryarchaeota	Methanomicrobia	Methanosarcinales	Methanosaetaceae	Methanosaeta	harundinacea	Methanosaeta harundinacea 6Ac
WOR52_10005843	WOR1_52_54_3254	46	38.6547	20471	WOR52_1000584314	WOR52_10005843.46	11238	16454	5216	2512010246	2511231210	31.2	Archaea;Euryarchaeota;Methanomicrobia;Methanosarcinales;Methanosaetaceae;Methanosaeta;harundinacea;Methanosaeta harundinacea 6Ac	Peptidase family C25	pfam01364	NA	NA	pfam13754	NA	NA	NA	MRZ	FALSE	TRUE	Archaea	Euryarchaeota	Methanomicrobia	Methanosarcinales	Methanosaetaceae	Methanosaeta	harundinacea	Methanosaeta harundinacea 6Ac
WOR52_10024277	WOR1_52_54_22887	46	29.819	6355	WOR52_100242771	WOR52_10024277.1	3	3842	3839	2512010246	2511231210	46.3	Archaea;Euryarchaeota;Methanomicrobia;Methanosarcinales;Methanosaetaceae;Methanosaeta;harundinacea;Methanosaeta harundinacea 6Ac	Peptidase family C25	pfam01364	NA	NA	pfam08126	NA	NA	NA	MRZ	FALSE	TRUE	Archaea	Euryarchaeota	Methanomicrobia	Methanosarcinales	Methanosaetaceae	Methanosaeta	harundinacea	Methanosaeta harundinacea 6Ac
WOR52_10023070	WOR1_52_54_21615	59	41.5305	13094	WOR52_100230709	WOR52_10023070.31	5083	10566	5483	2512010246	2511231210	43.9	Archaea;Euryarchaeota;Methanomicrobia;Methanosarcinales;Methanosaetaceae;Methanosaeta;harundinacea;Methanosaeta harundinacea 6Ac	Peptidase family C25	pfam01364	NA	NA	pfam01364	NA	NA	NA	MRZ	FALSE	TRUE	Archaea	Euryarchaeota	Methanomicrobia	Methanosarcinales	Methanosaetaceae	Methanosaeta	harundinacea	Methanosaeta harundinacea 6Ac
WOR52_10003325	WOR1_52_54_395	70	41.1533	66889	WOR52_1000332583	WOR52_10003325.256	66563	66727	164	2512010230	2511231210	54.9	Archaea;Euryarchaeota;Methanomicrobia;Methanosarcinales;Methanosaetaceae;Methanosaeta;harundinacea;Methanosaeta harundinacea 6Ac	Peptidase family C25	pfam01364	NA	NA	pfam01364	NA	NA	NA	MRZ	FALSE	TRUE	Archaea	Euryarchaeota	Methanomicrobia	Methanosarcinales	Methanosaetaceae	Methanosaeta	harundinacea	Methanosaeta harundinacea 6Ac
WOR52_10006492	WOR1_52_54_3957	70	41.971	29842	WOR52_1000649222	WOR52_10006492.72	14909	17254	2345	2512010246	2511231210	31.8	Archaea;Euryarchaeota;Methanomicrobia;Methanosarcinales;Methanosaetaceae;Methanosaeta;harundinacea;Methanosaeta harundinacea 6Ac	Peptidase family C25	pfam01364	NA	NA	pfam08956	NA	NA	NA	MRZ	FALSE	TRUE	Archaea	Euryarchaeota	Methanomicrobia	Methanosarcinales	Methanosaetaceae	Methanosaeta	harundinacea	Methanosaeta harundinacea 6Ac
WOR52_10013271	WOR1_52_54_11257	70	42.8124	10226	WOR52_1001327110	WOR52_10013271.25	5645	8272	2627	2512010246	2511231210	30.9	Archaea;Euryarchaeota;Methanomicrobia;Methanosarcinales;Methanosaetaceae;Methanosaeta;harundinacea;Methanosaeta harundinacea 6Ac	Peptidase family C25	pfam01364	NA	NA	pfam06832	NA	NA	NA	MRZ	FALSE	TRUE	Archaea	Euryarchaeota	Methanomicrobia	Methanosarcinales	Methanosaetaceae	Methanosaeta	harundinacea	Methanosaeta harundinacea 6Ac
WOR52_10011152	WOR1_52_54_8994	78	42.2957	10254	WOR52_100111521	WOR52_10011152.1	1	1719	1718	2512010246	2511231210	30.5	Archaea;Euryarchaeota;Methanomicrobia;Methanosarcinales;Methanosaetaceae;Methanosaeta;harundinacea;Methanosaeta harundinacea 6Ac	Peptidase family C25	pfam01364	NA	NA	pfam13157	NA	NA	NA	MRZ	FALSE	TRUE	Archaea	Euryarchaeota	Methanomicrobia	Methanosarcinales	Methanosaetaceae	Methanosaeta	harundinacea	Methanosaeta harundinacea 6Ac
WOR52_10023950	WOR1_52_54_22539	33-1	49.2978	6408	WOR52_100239501	WOR52_10023950.1	1	3906	3905	2512010246	2511231210	29.9	Archaea;Euryarchaeota;Methanomicrobia;Methanosarcinales;Methanosaetaceae;Methanosaeta;harundinacea;Methanosaeta harundinacea 6Ac	Peptidase family C25	pfam01364	NA	NA	pfam12245	NA	NA	NA	MRZ	FALSE	TRUE	Archaea	Euryarchaeota	Methanomicrobia	Methanosarcinales	Methanosaetaceae	Methanosaeta	harundinacea	Methanosaeta harundinacea 6Ac
WOR52_10005172	WOR1_52_54_2514	70-1	40.5253	40666	WOR52_1000517231	WOR52_10005172.95	20851	22893	2042	2512010246	2511231210	31.3	Archaea;Euryarchaeota;Methanomicrobia;Methanosarcinales;Methanosaetaceae;Methanosaeta;harundinacea;Methanosaeta harundinacea 6Ac	Peptidase family C25	pfam01364	NA	NA	pfam08126	NA	NA	NA	MRZ	FALSE	TRUE	Archaea	Euryarchaeota	Methanomicrobia	Methanosarcinales	Methanosaetaceae	Methanosaeta	harundinacea	Methanosaeta harundinacea 6Ac
WOR52_10003686	WOR1_52_54_827	70-1	40.8707	30895	WOR52_1000368615	WOR52_10003686.46	15363	17678	2315	2512010246	2511231210	31.6	Archaea;Euryarchaeota;Methanomicrobia;Methanosarcinales;Methanosaetaceae;Methanosaeta;harundinacea;Methanosaeta harundinacea 6Ac	Peptidase family C25	pfam01364	NA	NA	pfam13385	NA	NA	NA	MRZ	FALSE	TRUE	Archaea	Euryarchaeota	Methanomicrobia	Methanosarcinales	Methanosaetaceae	Methanosaeta	harundinacea	Methanosaeta harundinacea 6Ac
WOR52_10006517	WOR1_52_54_3985	70-1	42.623	22394	WOR52_100065175	WOR52_10006517.14	3777	6404	2627	2512010246	2511231210	29.4	Archaea;Euryarchaeota;Methanomicrobia;Methanosarcinales;Methanosaetaceae;Methanosaeta;harundinacea;Methanosaeta harundinacea 6Ac	Peptidase family C25	pfam01364	NA	NA	pfam08126	NA	NA	NA	MRZ	FALSE	TRUE	Archaea	Euryarchaeota	Methanomicrobia	Methanosarcinales	Methanosaetaceae	Methanosaeta	harundinacea	Methanosaeta harundinacea 6Ac
WOR52_10005084	WOR1_52_54_2405	70-1	43.286	18752	WOR52_100050844	WOR52_10005084.9	1776	4109	2333	2512010246	2511231210	31.5	Archaea;Euryarchaeota;Methanomicrobia;Methanosarcinales;Methanosaetaceae;Methanosaeta;harundinacea;Methanosaeta harundinacea 6Ac	Peptidase family C25	pfam01364	NA	NA	pfam08126	NA	NA	NA	MRZ	FALSE	TRUE	Archaea	Euryarchaeota	Methanomicrobia	Methanosarcinales	Methanosaetaceae	Methanosaeta	harundinacea	Methanosaeta harundinacea 6Ac
WOR52_10005084	WOR1_52_54_2405	70-1	43.286	18752	WOR52_100050848	WOR52_10005084.22	6636	8921	2285	2512010246	2511231210	31.7	Archaea;Euryarchaeota;Methanomicrobia;Methanosarcinales;Methanosaetaceae;Methanosaeta;harundinacea;Methanosaeta harundinacea 6Ac	Peptidase family C25	pfam01364	NA	NA	pfam08126	NA	NA	NA	MRZ	FALSE	TRUE	Archaea	Euryarchaeota	Methanomicrobia	Methanosarcinales	Methanosaetaceae	Methanosaeta	harundinacea	Methanosaeta harundinacea 6Ac
WOR52_10007769	WOR1_52_54_5344	70-1	44.0012	13136	WOR52_1000776912	WOR52_10007769.38	10689	13136	2447	2512010246	2511231210	29.9	Archaea;Euryarchaeota;Methanomicrobia;Methanosarcinales;Methanosaetaceae;Methanosaeta;harundinacea;Methanosaeta harundinacea 6Ac	Peptidase family C25	pfam01364	NA	NA	pfam08126	NA	NA	NA	MRZ	FALSE	TRUE	Archaea	Euryarchaeota	Methanomicrobia	Methanosarcinales	Methanosaetaceae	Methanosaeta	harundinacea	Methanosaeta harundinacea 6Ac
WOR52_10008061	WOR1_52_54_5657	70-1	42.3023	12796	WOR52_1000806115	WOR52_10008061.44	10287	12614	2327	2512010246	2511231210	32.4	Archaea;Euryarchaeota;Methanomicrobia;Methanosarcinales;Methanosaetaceae;Methanosaeta;harundinacea;Methanosaeta harundinacea 6Ac	Peptidase family C25	pfam01364	NA	NA	pfam10646	NA	NA	NA	MRZ	FALSE	TRUE	Archaea	Euryarchaeota	Methanomicrobia	Methanosarcinales	Methanosaetaceae	Methanosaeta	harundinacea	Methanosaeta harundinacea 6Ac
WOR52_10009815	WOR1_52_54_7554	70-1	42.127	11133	WOR52_100098157	WOR52_10009815.18	6045	8429	2384	2512010246	2511231210	32.4	Archaea;Euryarchaeota;Methanomicrobia;Methanosarcinales;Methanosaetaceae;Methanosaeta;harundinacea;Methanosaeta harundinacea 6Ac	Peptidase family C25	pfam01364	NA	NA	pfam08126	NA	NA	NA	MRZ	FALSE	TRUE	Archaea	Euryarchaeota	Methanomicrobia	Methanosarcinales	Methanosaetaceae	Methanosaeta	harundinacea	Methanosaeta harundinacea 6Ac
WOR52_10003142	WOR1_52_54_175	78-2	41.7178	92047	WOR52_1000314263	WOR52_10003142.203	54090	56231	2141	2512009185	2511231210	25.4	Archaea;Euryarchaeota;Methanomicrobia;Methanosarcinales;Methanosaetaceae;Methanosaeta;harundinacea;Methanosaeta harundinacea 6Ac	Peptidase family C25	pfam01364	NA	NA	pfam08126	NA	NA	NA	MRZ	FALSE	TRUE	Archaea	Euryarchaeota	Methanomicrobia	Methanosarcinales	Methanosaetaceae	Methanosaeta	harundinacea	Methanosaeta harundinacea 6Ac
WOR52_10003282	WOR1_52_54_341	#N/A	37.8368	67511	WOR52_1000328213	WOR52_10003282.40	13373	15412	2039	2512009572	2511231210	50	Archaea;Euryarchaeota;Methanomicrobia;Methanosarcinales;Methanosaetaceae;Methanosaeta;harundinacea;Methanosaeta harundinacea 6Ac	Zinc carboxypeptidase	pfam00246	NA	NA	pfam00801	NA	NA	NA	MRZ	FALSE	TRUE	Archaea	Euryarchaeota	Methanomicrobia	Methanosarcinales	Methanosaetaceae	Methanosaeta	harundinacea	Methanosaeta harundinacea 6Ac
WOR52_10003571	WOR1_52_54_689	#N/A	36.3727	36948	WOR52_100035714	WOR52_10003571.11	5621	8401	2780	2512010246	2511231210	39.4	Archaea;Euryarchaeota;Methanomicrobia;Methanosarcinales;Methanosaetaceae;Methanosaeta;harundinacea;Methanosaeta harundinacea 6Ac	Peptidase family C25	pfam01364	NA	NA	pfam08126	NA	NA	NA	MRZ	FALSE	TRUE	Archaea	Euryarchaeota	Methanomicrobia	Methanosarcinales	Methanosaetaceae	Methanosaeta	harundinacea	Methanosaeta harundinacea 6Ac
WOR52_10003571	WOR1_52_54_689	#N/A	36.3727	36948	WOR52_1000357129	WOR52_10003571.102	33038	35413	2375	2512010246	2511231210	46.9	Archaea;Euryarchaeota;Methanomicrobia;Methanosarcinales;Methanosaetaceae;Methanosaeta;harundinacea;Methanosaeta harundinacea 6Ac	Peptidase family C25	pfam01364	NA	NA	pfam08126	NA	NA	NA	MRZ	FALSE	TRUE	Archaea	Euryarchaeota	Methanomicrobia	Methanosarcinales	Methanosaetaceae	Methanosaeta	harundinacea	Methanosaeta harundinacea 6Ac
WOR52_10005049	WOR1_52_54_2366	#N/A	31.1056	33666	WOR52_1000504925	WOR52_10005049.85	20547	22784	2237	2512010246	2511231210	35.9	Archaea;Euryarchaeota;Methanomicrobia;Methanosarcinales;Methanosaetaceae;Methanosaeta;harundinacea;Methanosaeta harundinacea 6Ac	Peptidase family C25	pfam01364	NA	NA	pfam04200	NA	NA	NA	MRZ	FALSE	TRUE	Archaea	Euryarchaeota	Methanomicrobia	Methanosarcinales	Methanosaetaceae	Methanosaeta	harundinacea	Methanosaeta harundinacea 6Ac
WOR52_10006030	WOR1_52_54_3460	#N/A	34.6438	28311	WOR52_100060308	WOR52_10006030.19	3744	5942	2198	2512010246	2511231210	37.4	Archaea;Euryarchaeota;Methanomicrobia;Methanosarcinales;Methanosaetaceae;Methanosaeta;harundinacea;Methanosaeta harundinacea 6Ac	Peptidase family C25	pfam01364	NA	NA	pfam00801	NA	NA	NA	MRZ	FALSE	TRUE	Archaea	Euryarchaeota	Methanomicrobia	Methanosarcinales	Methanosaetaceae	Methanosaeta	harundinacea	Methanosaeta harundinacea 6Ac
WOR52_10005059	WOR1_52_54_2376	#N/A	62.1234	22605	WOR52_1000505919	WOR52_10005059.66	19217	21271	2054	2512009572	2511231210	32.2	Archaea;Euryarchaeota;Methanomicrobia;Methanosarcinales;Methanosaetaceae;Methanosaeta;harundinacea;Methanosaeta harundinacea 6Ac	Peptidase family C25	pfam01364	NA	NA	pfam08126	NA	NA	NA	MRZ	FALSE	TRUE	Archaea	Euryarchaeota	Methanomicrobia	Methanosarcinales	Methanosaetaceae	Methanosaeta	harundinacea	Methanosaeta harundinacea 6Ac
WOR52_10004442	WOR1_52_54_1693	#N/A	30.7274	21860	WOR52_100044421	WOR52_10004442.1	3	1589	1586	2512010230	2511231210	25.5	Archaea;Euryarchaeota;Methanomicrobia;Methanosarcinales;Methanosaetaceae;Methanosaeta;harundinacea;Methanosaeta harundinacea 6Ac	Peptidase family C25	pfam01364	NA	NA	pfam08126	NA	NA	NA	MRZ	FALSE	TRUE	Archaea	Euryarchaeota	Methanomicrobia	Methanosarcinales	Methanosaetaceae	Methanosaeta	harundinacea	Methanosaeta harundinacea 6Ac
WOR52_10008122	WOR1_52_54_5721	#N/A	30.1388	21109	WOR52_1000812216	WOR52_10008122.54	13528	15753	2225	2512010246	2511231210	38.6	Archaea;Euryarchaeota;Methanomicrobia;Methanosarcinales;Methanosaetaceae;Methanosaeta;harundinacea;Methanosaeta harundinacea 6Ac	Peptidase family C25	pfam01364	NA	NA	pfam00801	NA	NA	NA	MRZ	FALSE	TRUE	Archaea	Euryarchaeota	Methanomicrobia	Methanosarcinales	Methanosaetaceae	Methanosaeta	harundinacea	Methanosaeta harundinacea 6Ac
WOR52_10005086	WOR1_52_54_2408	#N/A	47.2502	18747	WOR52_100050862	WOR52_10005086.5	961	5376	4415	2512010246	2511231210	40	Archaea;Euryarchaeota;Methanomicrobia;Methanosarcinales;Methanosaetaceae;Methanosaeta;harundinacea;Methanosaeta harundinacea 6Ac	Peptidase family C25	pfam01364	NA	NA	pfam00963	NA	NA	NA	MRZ	FALSE	TRUE	Archaea	Euryarchaeota	Methanomicrobia	Methanosarcinales	Methanosaetaceae	Methanosaeta	harundinacea	Methanosaeta harundinacea 6Ac
WOR52_10005125	WOR1_52_54_2454	#N/A	38.8623	18581	WOR52_100051258	WOR52_10005125.26	8745	11513	2768	2512010246	2511231210	27.3	Archaea;Euryarchaeota;Methanomicrobia;Methanosarcinales;Methanosaetaceae;Methanosaeta;harundinacea;Methanosaeta harundinacea 6Ac	Peptidase family C25	pfam01364	NA	NA	pfam00801	NA	NA	NA	MRZ	FALSE	TRUE	Archaea	Euryarchaeota	Methanomicrobia	Methanosarcinales	Methanosaetaceae	Methanosaeta	harundinacea	Methanosaeta harundinacea 6Ac
WOR52_10032664	WOR1_52_54_31673	#N/A	41.5602	16754	WOR52_1003266413	WOR52_10032664.35	7117	13779	6662	2512010246	2511231210	28.2	Archaea;Euryarchaeota;Methanomicrobia;Methanosarcinales;Methanosaetaceae;Methanosaeta;harundinacea;Methanosaeta harundinacea 6Ac	Peptidase family C25	pfam01364	COG1572	22.02	pfam13715	NA	NA	NA	MRZ	FALSE	TRUE	Archaea	Euryarchaeota	Methanomicrobia	Methanosarcinales	Methanosaetaceae	Methanosaeta	harundinacea	Methanosaeta harundinacea 6Ac
WOR52_10005829	WOR1_52_54_3239	#N/A	47.1142	16477	WOR52_100058291	WOR52_10005829.1	3	2897	2894	2512010246	2511231210	36.1	Archaea;Euryarchaeota;Methanomicrobia;Methanosarcinales;Methanosaetaceae;Methanosaeta;harundinacea;Methanosaeta harundinacea 6Ac	Peptidase family C25	pfam01364	NA	NA	pfam01364	NA	NA	NA	MRZ	FALSE	TRUE	Archaea	Euryarchaeota	Methanomicrobia	Methanosarcinales	Methanosaetaceae	Methanosaeta	harundinacea	Methanosaeta harundinacea 6Ac
WOR52_10001016	16377	#N/A	41.5194	16072	WOR52_1000101614	WOR52_10001016.46	15606	16070	464	2512009185	2511231210	53.5	Archaea;Euryarchaeota;Methanomicrobia;Methanosarcinales;Methanosaetaceae;Methanosaeta;harundinacea;Methanosaeta harundinacea 6Ac	Peptidase family C25	pfam01364	NA	NA	pfam01364	NA	NA	NA	MRZ	FALSE	TRUE	Archaea	Euryarchaeota	Methanomicrobia	Methanosarcinales	Methanosaetaceae	Methanosaeta	harundinacea	Methanosaeta harundinacea 6Ac
WOR52_10006019	WOR1_52_54_3449	#N/A	39.7258	16045	WOR52_100060197	WOR52_10006019.21	14762	16045	1283	2512010246	2511231210	35.3	Archaea;Euryarchaeota;Methanomicrobia;Methanosarcinales;Methanosaetaceae;Methanosaeta;harundinacea;Methanosaeta harundinacea 6Ac	Peptidase family C25	pfam01364	COG5176	28.38	pfam08126	NA	NA	NA	MRZ	FALSE	TRUE	Archaea	Euryarchaeota	Methanomicrobia	Methanosarcinales	Methanosaetaceae	Methanosaeta	harundinacea	Methanosaeta harundinacea 6Ac
WOR52_10006185	WOR1_52_54_3629	#N/A	28.5214	15690	WOR52_100061858	WOR52_10006185.27	4866	7124	2258	2512010246	2511231210	36.2	Archaea;Euryarchaeota;Methanomicrobia;Methanosarcinales;Methanosaetaceae;Methanosaeta;harundinacea;Methanosaeta harundinacea 6Ac	Peptidase family C25	pfam01364	NA	NA	pfam08126	NA	NA	NA	MRZ	FALSE	TRUE	Archaea	Euryarchaeota	Methanomicrobia	Methanosarcinales	Methanosaetaceae	Methanosaeta	harundinacea	Methanosaeta harundinacea 6Ac
WOR52_10019751	WOR1_52_54_18135	#N/A	39.2162	15106	WOR52_1001975117	WOR52_10019751.54	12958	14817	1859	2512010246	2511231210	39.3	Archaea;Euryarchaeota;Methanomicrobia;Methanosarcinales;Methanosaetaceae;Methanosaeta;harundinacea;Methanosaeta harundinacea 6Ac	Peptidase family C25	pfam01364	NA	NA	pfam08126	NA	NA	NA	MRZ	FALSE	TRUE	Archaea	Euryarchaeota	Methanomicrobia	Methanosarcinales	Methanosaetaceae	Methanosaeta	harundinacea	Methanosaeta harundinacea 6Ac
WOR52_10037260	WOR1_52_54_38740	#N/A	50.3323	13393	WOR52_1003726015	WOR52_10037260.41	11189	13177	1988	2512010246	2511231210	48.6	Archaea;Euryarchaeota;Methanomicrobia;Methanosarcinales;Methanosaetaceae;Methanosaeta;harundinacea;Methanosaeta harundinacea 6Ac	Peptidase family C25	pfam01364	COG1572	31.33	pfam07705	NA	NA	NA	MRZ	FALSE	TRUE	Archaea	Euryarchaeota	Methanomicrobia	Methanosarcinales	Methanosaetaceae	Methanosaeta	harundinacea	Methanosaeta harundinacea 6Ac
WOR52_10007965	WOR1_52_54_5547	#N/A	54.5032	12902	WOR52_100079656	WOR52_10007965.20	5155	9096	3941	2512010246	2511231210	37.7	Archaea;Euryarchaeota;Methanomicrobia;Methanosarcinales;Methanosaetaceae;Methanosaeta;harundinacea;Methanosaeta harundinacea 6Ac	Peptidase family C25	pfam01364	NA	NA	pfam00635	NA	NA	NA	MRZ	FALSE	TRUE	Archaea	Euryarchaeota	Methanomicrobia	Methanosarcinales	Methanosaetaceae	Methanosaeta	harundinacea	Methanosaeta harundinacea 6Ac
WOR52_10029498	WOR1_52_54_28357	#N/A	50.0436	12605	WOR52_100294987	WOR52_10029498.22	8188	11772	3584	2512010246	2511231210	39	Archaea;Euryarchaeota;Methanomicrobia;Methanosarcinales;Methanosaetaceae;Methanosaeta;harundinacea;Methanosaeta harundinacea 6Ac	Peptidase family C25	pfam01364	NA	NA	pfam11921	NA	NA	NA	MRZ	FALSE	TRUE	Archaea	Euryarchaeota	Methanomicrobia	Methanosarcinales	Methanosaetaceae	Methanosaeta	harundinacea	Methanosaeta harundinacea 6Ac
WOR52_10009680	WOR1_52_54_7407	#N/A	49.3547	11235	WOR52_100096803	WOR52_10009680.6	1150	6504	5354	2512010246	2511231210	46.9	Archaea;Euryarchaeota;Methanomicrobia;Methanosarcinales;Methanosaetaceae;Methanosaeta;harundinacea;Methanosaeta harundinacea 6Ac	Peptidase family C25	pfam01364	COG3291	19.9	pfam09154	NA	NA	NA	MRZ	FALSE	TRUE	Archaea	Euryarchaeota	Methanomicrobia	Methanosarcinales	Methanosaetaceae	Methanosaeta	harundinacea	Methanosaeta harundinacea 6Ac
WOR52_10010182	WOR1_52_54_7950	#N/A	46.5058	11190	WOR52_100101822	WOR52_10010182.5	376	2499	2123	2512010246	2511231210	37.1	Archaea;Euryarchaeota;Methanomicrobia;Methanosarcinales;Methanosaetaceae;Methanosaeta;harundinacea;Methanosaeta harundinacea 6Ac	Peptidase family C25	pfam01364	NA	NA	pfam00041	NA	NA	NA	MRZ	FALSE	TRUE	Archaea	Euryarchaeota	Methanomicrobia	Methanosarcinales	Methanosaetaceae	Methanosaeta	harundinacea	Methanosaeta harundinacea 6Ac
WOR52_10010605	WOR1_52_54_8407	#N/A	37.4692	10566	WOR52_100106054	WOR52_10010605.12	6491	8296	1805	2512010246	2511231210	28.7	Archaea;Euryarchaeota;Methanomicrobia;Methanosarcinales;Methanosaetaceae;Methanosaeta;harundinacea;Methanosaeta harundinacea 6Ac	Peptidase family C25	pfam01364	NA	NA	pfam01364	NA	NA	NA	MRZ	FALSE	TRUE	Archaea	Euryarchaeota	Methanomicrobia	Methanosarcinales	Methanosaetaceae	Methanosaeta	harundinacea	Methanosaeta harundinacea 6Ac
WOR52_10011164	WOR1_52_54_9007	#N/A	43.8579	10249	WOR52_100111642	WOR52_10011164.5	1828	3996	2168	2512010246	2511231210	37.3	Archaea;Euryarchaeota;Methanomicrobia;Methanosarcinales;Methanosaetaceae;Methanosaeta;harundinacea;Methanosaeta harundinacea 6Ac	Peptidase family C25	pfam01364	NA	NA	pfam00801	NA	NA	NA	MRZ	FALSE	TRUE	Archaea	Euryarchaeota	Methanomicrobia	Methanosarcinales	Methanosaetaceae	Methanosaeta	harundinacea	Methanosaeta harundinacea 6Ac
WOR52_10011164	WOR1_52_54_9007	#N/A	43.8579	10249	WOR52_100111646	WOR52_10011164.20	7279	9486	2207	2512009572	2511231210	35	Archaea;Euryarchaeota;Methanomicrobia;Methanosarcinales;Methanosaetaceae;Methanosaeta;harundinacea;Methanosaeta harundinacea 6Ac	Peptidase family C25	pfam01364	NA	NA	pfam13620	NA	NA	NA	MRZ	FALSE	TRUE	Archaea	Euryarchaeota	Methanomicrobia	Methanosarcinales	Methanosaetaceae	Methanosaeta	harundinacea	Methanosaeta harundinacea 6Ac
WOR52_10012413	WOR1_52_54_10352	#N/A	32.7783	9549	WOR52_100124135	WOR52_10012413.17	3718	6075	2357	2512010246	2511231210	36.6	Archaea;Euryarchaeota;Methanomicrobia;Methanosarcinales;Methanosaetaceae;Methanosaeta;harundinacea;Methanosaeta harundinacea 6Ac	Peptidase family C25	pfam01364	NA	NA	pfam08126	NA	NA	NA	MRZ	FALSE	TRUE	Archaea	Euryarchaeota	Methanomicrobia	Methanosarcinales	Methanosaetaceae	Methanosaeta	harundinacea	Methanosaeta harundinacea 6Ac
WOR52_10028109	WOR1_52_54_26906	#N/A	47.8198	8967	WOR52_100281092	WOR52_10028109.4	431	2740	2309	2512009572	2511231210	25.4	Archaea;Euryarchaeota;Methanomicrobia;Methanosarcinales;Methanosaetaceae;Methanosaeta;harundinacea;Methanosaeta harundinacea 6Ac	Peptidase family C25	pfam01364	NA	NA	pfam00404	NA	NA	NA	MRZ	FALSE	TRUE	Archaea	Euryarchaeota	Methanomicrobia	Methanosarcinales	Methanosaetaceae	Methanosaeta	harundinacea	Methanosaeta harundinacea 6Ac
WOR52_10013767	WOR1_52_54_11784	#N/A	45.9989	8935	WOR52_100137676	WOR52_10013767.19	6701	8935	2234	2512010246	2511231210	37.8	Archaea;Euryarchaeota;Methanomicrobia;Methanosarcinales;Methanosaetaceae;Methanosaeta;harundinacea;Methanosaeta harundinacea 6Ac	Peptidase family C25	pfam01364	COG0205	23.73	pfam08126	NA	NA	NA	MRZ	FALSE	TRUE	Archaea	Euryarchaeota	Methanomicrobia	Methanosarcinales	Methanosaetaceae	Methanosaeta	harundinacea	Methanosaeta harundinacea 6Ac
WOR52_10002562	18059	#N/A	49.7435	8771	WOR52_100025625	WOR52_10002562.13	4438	6408	1970	2512009185	2511231210	38.1	Archaea;Euryarchaeota;Methanomicrobia;Methanosarcinales;Methanosaetaceae;Methanosaeta;harundinacea;Methanosaeta harundinacea 6Ac	Peptidase family C25	pfam01364	NA	NA	pfam08126	NA	NA	NA	MRZ	FALSE	TRUE	Archaea	Euryarchaeota	Methanomicrobia	Methanosarcinales	Methanosaetaceae	Methanosaeta	harundinacea	Methanosaeta harundinacea 6Ac
WOR52_10015134	WOR1_52_54_13239	#N/A	49.2339	8419	WOR52_100151348	WOR52_10015134.21	6998	8419	1421	2512010246	2511231210	28.1	Archaea;Euryarchaeota;Methanomicrobia;Methanosarcinales;Methanosaetaceae;Methanosaeta;harundinacea;Methanosaeta harundinacea 6Ac	Peptidase family C25	pfam01364	NA	NA	pfam01364	NA	NA	NA	MRZ	FALSE	TRUE	Archaea	Euryarchaeota	Methanomicrobia	Methanosarcinales	Methanosaetaceae	Methanosaeta	harundinacea	Methanosaeta harundinacea 6Ac
WOR52_10016425	WOR1_52_54_14614	#N/A	32.277	8015	WOR52_1001642511	WOR52_10016425.37	6714	8015	1301	2512009185	2511231210	45.8	Archaea;Euryarchaeota;Methanomicrobia;Methanosarcinales;Methanosaetaceae;Methanosaeta;harundinacea;Methanosaeta harundinacea 6Ac	Peptidase family C25	pfam01364	NA	NA	pfam01364	NA	NA	NA	MRZ	FALSE	TRUE	Archaea	Euryarchaeota	Methanomicrobia	Methanosarcinales	Methanosaetaceae	Methanosaeta	harundinacea	Methanosaeta harundinacea 6Ac
WOR52_10038280	WOR1_52_54_43408	#N/A	48.0199	7828	WOR52_100382808	WOR52_10038280.21	5581	5889	308	2512009185	2511231210	50	Archaea;Euryarchaeota;Methanomicrobia;Methanosarcinales;Methanosaetaceae;Methanosaeta;harundinacea;Methanosaeta harundinacea 6Ac	Peptidase family C25	pfam01364	NA	NA	pfam01364	NA	NA	NA	MRZ	FALSE	TRUE	Archaea	Euryarchaeota	Methanomicrobia	Methanosarcinales	Methanosaetaceae	Methanosaeta	harundinacea	Methanosaeta harundinacea 6Ac
WOR52_10017544	WOR1_52_54_15789	#N/A	43.8326	7718	WOR52_100175441	WOR52_10017544.1	1	5421	5420	2512010246	2511231210	40.3	Archaea;Euryarchaeota;Methanomicrobia;Methanosarcinales;Methanosaetaceae;Methanosaeta;harundinacea;Methanosaeta harundinacea 6Ac	Peptidase family C25	pfam01364	NA	NA	pfam13004	NA	NA	NA	MRZ	FALSE	TRUE	Archaea	Euryarchaeota	Methanomicrobia	Methanosarcinales	Methanosaetaceae	Methanosaeta	harundinacea	Methanosaeta harundinacea 6Ac
WOR52_10024191	WOR1_52_54_22796	#N/A	45.9939	7501	WOR52_100241913	WOR52_10024191.8	2288	6751	4463	2512009185	2511231210	30.4	Archaea;Euryarchaeota;Methanomicrobia;Methanosarcinales;Methanosaetaceae;Methanosaeta;harundinacea;Methanosaeta harundinacea 6Ac	Peptidase family C25	pfam01364	COG1240	19.27	pfam13567	NA	NA	NA	MRZ	FALSE	TRUE	Archaea	Euryarchaeota	Methanomicrobia	Methanosarcinales	Methanosaetaceae	Methanosaeta	harundinacea	Methanosaeta harundinacea 6Ac
WOR52_10018793	WOR1_52_54_17119	#N/A	44.7638	7410	WOR52_100187934	WOR52_10018793.11	4778	6910	2132	2512010246	2511231210	37.1	Archaea;Euryarchaeota;Methanomicrobia;Methanosarcinales;Methanosaetaceae;Methanosaeta;harundinacea;Methanosaeta harundinacea 6Ac	Peptidase family C25	pfam01364	NA	NA	pfam08126	NA	NA	NA	MRZ	FALSE	TRUE	Archaea	Euryarchaeota	Methanomicrobia	Methanosarcinales	Methanosaetaceae	Methanosaeta	harundinacea	Methanosaeta harundinacea 6Ac
WOR52_10028848	WOR1_52_54_27677	#N/A	35.511	7026	WOR52_100288481	WOR52_10028848.1	1	2913	2912	2512009185	2511231210	40.4	Archaea;Euryarchaeota;Methanomicrobia;Methanosarcinales;Methanosaetaceae;Methanosaeta;harundinacea;Methanosaeta harundinacea 6Ac	Peptidase family C25	pfam01364	NA	NA	pfam13620	NA	NA	NA	MRZ	FALSE	TRUE	Archaea	Euryarchaeota	Methanomicrobia	Methanosarcinales	Methanosaetaceae	Methanosaeta	harundinacea	Methanosaeta harundinacea 6Ac
WOR52_10041242	WOR1_52_54_65946	#N/A	45.337	6959	WOR52_100412421	WOR52_10041242.1	3	1211	1208	2512010246	2511231210	35.5	Archaea;Euryarchaeota;Methanomicrobia;Methanosarcinales;Methanosaetaceae;Methanosaeta;harundinacea;Methanosaeta harundinacea 6Ac	Peptidase family C25	pfam01364	NA	NA	pfam01364	NA	NA	NA	MRZ	FALSE	TRUE	Archaea	Euryarchaeota	Methanomicrobia	Methanosarcinales	Methanosaetaceae	Methanosaeta	harundinacea	Methanosaeta harundinacea 6Ac
WOR52_10021051	WOR1_52_54_19501	#N/A	41.3031	6922	WOR52_100210511	WOR52_10021051.1	1	2025	2024	2512009185	2511231210	37	Archaea;Euryarchaeota;Methanomicrobia;Methanosarcinales;Methanosaetaceae;Methanosaeta;harundinacea;Methanosaeta harundinacea 6Ac	Peptidase family C25	pfam01364	NA	NA	pfam01364	NA	NA	NA	MRZ	FALSE	TRUE	Archaea	Euryarchaeota	Methanomicrobia	Methanosarcinales	Methanosaetaceae	Methanosaeta	harundinacea	Methanosaeta harundinacea 6Ac
WOR52_10021195	WOR1_52_54_19650	#N/A	29.4647	6893	WOR52_100211956	WOR52_10021195.21	2767	4983	2216	2512010246	2511231210	34.9	Archaea;Euryarchaeota;Methanomicrobia;Methanosarcinales;Methanosaetaceae;Methanosaeta;harundinacea;Methanosaeta harundinacea 6Ac	Peptidase family C25	pfam01364	NA	NA	pfam15593	NA	NA	NA	MRZ	FALSE	TRUE	Archaea	Euryarchaeota	Methanomicrobia	Methanosarcinales	Methanosaetaceae	Methanosaeta	harundinacea	Methanosaeta harundinacea 6Ac
WOR52_10021351	WOR1_52_54_19813	#N/A	37.9793	6859	WOR52_100213515	WOR52_10021351.15	2645	5350	2705	2512010246	2511231210	37.6	Archaea;Euryarchaeota;Methanomicrobia;Methanosarcinales;Methanosaetaceae;Methanosaeta;harundinacea;Methanosaeta harundinacea 6Ac	Peptidase family C25	pfam01364	NA	NA	pfam11753	NA	NA	NA	MRZ	FALSE	TRUE	Archaea	Euryarchaeota	Methanomicrobia	Methanosarcinales	Methanosaetaceae	Methanosaeta	harundinacea	Methanosaeta harundinacea 6Ac
WOR52_10022636	WOR1_52_54_21158	#N/A	33.5696	6631	WOR52_100226367	WOR52_10022636.25	5426	6631	1205	2512009572	2511231210	30.1	Archaea;Euryarchaeota;Methanomicrobia;Methanosarcinales;Methanosaetaceae;Methanosaeta;harundinacea;Methanosaeta harundinacea 6Ac	Peptidase family C25	pfam01364	NA	NA	pfam07705	NA	NA	NA	MRZ	FALSE	TRUE	Archaea	Euryarchaeota	Methanomicrobia	Methanosarcinales	Methanosaetaceae	Methanosaeta	harundinacea	Methanosaeta harundinacea 6Ac
WOR52_10025485	WOR1_52_54_24147	#N/A	39.6423	6319	WOR52_100254852	WOR52_10025485.5	1325	3547	2222	2512009572	2511231210	40.4	Archaea;Euryarchaeota;Methanomicrobia;Methanosarcinales;Methanosaetaceae;Methanosaeta;harundinacea;Methanosaeta harundinacea 6Ac	Peptidase family C25	pfam01364	NA	NA	pfam00801	NA	NA	NA	MRZ	FALSE	TRUE	Archaea	Euryarchaeota	Methanomicrobia	Methanosarcinales	Methanosaetaceae	Methanosaeta	harundinacea	Methanosaeta harundinacea 6Ac
WOR52_10026999	WOR1_52_54_25749	#N/A	37.9212	5965	WOR52_100269991	WOR52_10026999.1	1	5964	5963	2512010246	2511231210	53.5	Archaea;Euryarchaeota;Methanomicrobia;Methanosarcinales;Methanosaetaceae;Methanosaeta;harundinacea;Methanosaeta harundinacea 6Ac	Peptidase family C25	pfam01364	NA	NA	pfam13405	NA	NA	NA	MRZ	FALSE	TRUE	Archaea	Euryarchaeota	Methanomicrobia	Methanosarcinales	Methanosaetaceae	Methanosaeta	harundinacea	Methanosaeta harundinacea 6Ac
WOR52_10029217	WOR1_52_54_28063	#N/A	47.7887	5698	WOR52_100292175	WOR52_10029217.16	4690	5697	1007	2512009572	2511231210	33.9	Archaea;Euryarchaeota;Methanomicrobia;Methanosarcinales;Methanosaetaceae;Methanosaeta;harundinacea;Methanosaeta harundinacea 6Ac	Peptidase family C25	pfam01364	NA	NA	pfam00801	NA	NA	NA	MRZ	FALSE	TRUE	Archaea	Euryarchaeota	Methanomicrobia	Methanosarcinales	Methanosaetaceae	Methanosaeta	harundinacea	Methanosaeta harundinacea 6Ac
WOR52_10030816	WOR1_52_54_29746	#N/A	43.6752	5518	WOR52_100308165	WOR52_10030816.16	2014	5517	3503	2512010246	2511231210	42.6	Archaea;Euryarchaeota;Methanomicrobia;Methanosarcinales;Methanosaetaceae;Methanosaeta;harundinacea;Methanosaeta harundinacea 6Ac	Peptidase family C25	pfam01364	COG1572	23.81	pfam08126	NA	NA	NA	MRZ	FALSE	TRUE	Archaea	Euryarchaeota	Methanomicrobia	Methanosarcinales	Methanosaetaceae	Methanosaeta	harundinacea	Methanosaeta harundinacea 6Ac
WOR52_10031353	WOR1_52_54_30300	#N/A	32.9429	5464	WOR52_100313532	WOR52_10031353.5	2323	5058	2735	2512010230	2511231210	24.7	Archaea;Euryarchaeota;Methanomicrobia;Methanosarcinales;Methanosaetaceae;Methanosaeta;harundinacea;Methanosaeta harundinacea 6Ac	Peptidase family C25	pfam01364	NA	NA	pfam00801	NA	NA	NA	MRZ	FALSE	TRUE	Archaea	Euryarchaeota	Methanomicrobia	Methanosarcinales	Methanosaetaceae	Methanosaeta	harundinacea	Methanosaeta harundinacea 6Ac
WOR52_10042204	WOR1_52_54_78424	#N/A	48.9928	5262	WOR52_100422041	WOR52_10042204.1	2	1996	1994	2512009185	2511231210	37.7	Archaea;Euryarchaeota;Methanomicrobia;Methanosarcinales;Methanosaetaceae;Methanosaeta;harundinacea;Methanosaeta harundinacea 6Ac	Peptidase family C25	pfam01364	NA	NA	pfam08126	NA	NA	NA	MRZ	FALSE	TRUE	Archaea	Euryarchaeota	Methanomicrobia	Methanosarcinales	Methanosaetaceae	Methanosaeta	harundinacea	Methanosaeta harundinacea 6Ac
WOR52_10034488	WOR1_52_54_33578	#N/A	50.5326	5163	WOR52_100344885	WOR52_10034488.16	2484	5162	2678	2512009572	2511231210	35.7	Archaea;Euryarchaeota;Methanomicrobia;Methanosarcinales;Methanosaetaceae;Methanosaeta;harundinacea;Methanosaeta harundinacea 6Ac	Peptidase family C25	pfam01364	COG1240	31.62	pfam13519	NA	NA	NA	MRZ	FALSE	TRUE	Archaea	Euryarchaeota	Methanomicrobia	Methanosarcinales	Methanosaetaceae	Methanosaeta	harundinacea	Methanosaeta harundinacea 6Ac
WOR52_10034530	WOR1_52_54_33621	#N/A	43.7791	5160	WOR52_100345301	WOR52_10034530.1	3	3992	3989	2512010246	2511231210	26	Archaea;Euryarchaeota;Methanomicrobia;Methanosarcinales;Methanosaetaceae;Methanosaeta;harundinacea;Methanosaeta harundinacea 6Ac	Peptidase family C25	pfam01364	COG0282	23.73	pfam07705	NA	NA	NA	MRZ	FALSE	TRUE	Archaea	Euryarchaeota	Methanomicrobia	Methanosarcinales	Methanosaetaceae	Methanosaeta	harundinacea	Methanosaeta harundinacea 6Ac
WOR52_10035728	WOR1_52_54_34885	#N/A	47.685	5054	WOR52_100357282	WOR52_10035728.5	405	4526	4121	2512010246	2511231210	40	Archaea;Euryarchaeota;Methanomicrobia;Methanosarcinales;Methanosaetaceae;Methanosaeta;harundinacea;Methanosaeta harundinacea 6Ac	Peptidase family C25	pfam01364	NA	NA	pfam00635	NA	NA	NA	MRZ	FALSE	TRUE	Archaea	Euryarchaeota	Methanomicrobia	Methanosarcinales	Methanosaetaceae	Methanosaeta	harundinacea	Methanosaeta harundinacea 6Ac
SMTZ23_10004093	WORSMTZ_4092	#N/A	36.9063	21308	SMTZ23_1000409327	SMTZ23_10004093.84	18683	19570	887	648056737	648028039	47.6	Archaea;Euryarchaeota;Methanomicrobia;Methanosarcinales;Methanosarcinaceae;Methanohalobium;evestigatum;Methanohalobium evestigatum Z-7303, DSM 3721	Methionine aminopeptidase	COG0024	COG0024	36.41	pfam00557	KO:K01265	47.6	EC:3.4.11.18	SMTZ	TRUE	TRUE	Archaea	Euryarchaeota	Methanomicrobia	Methanosarcinales	Methanosarcinaceae	Methanohalobium	evestigatum	Methanohalobium evestigatum Z-7303, DSM 3721
WOR52_10014898	WOR1_52_54_12987	#N/A	47.6762	8499	WOR52_1001489812	WOR52_10014898.40	6796	8499	1703	648055903	648028039	31.3	Archaea;Euryarchaeota;Methanomicrobia;Methanosarcinales;Methanosarcinaceae;Methanohalobium;evestigatum;Methanohalobium evestigatum Z-7303, DSM 3721	Signal peptidase (SPase) II	pfam01252	COG1287	19.28	pfam01252	KO:K07151	31.3	EC:2.4.1.119	MRZ	FALSE	TRUE	Archaea	Euryarchaeota	Methanomicrobia	Methanosarcinales	Methanosarcinaceae	Methanohalobium	evestigatum	Methanohalobium evestigatum Z-7303, DSM 3721
WOR52_10014547	WOR1_52_54_12613	#N/A	54.557	10983	WOR52_1001454712	WOR52_10014547.36	10013	10981	968	2515107862	2515075008	53.3	Archaea;Euryarchaeota;Methanomicrobia;Methanosarcinales;Methanosarcinaceae;Methanolobus;tindarius;Methanolobus tindarius DSM 2278	Bacterial pre-peptidase C-terminal domain	pfam04151	NA	NA	pfam04151	NA	NA	NA	MRZ	FALSE	TRUE	Archaea	Euryarchaeota	Methanomicrobia	Methanosarcinales	Methanosarcinaceae	Methanolobus	tindarius	Methanolobus tindarius DSM 2278
WOR52_10039070	WOR1_52_54_48088	#N/A	60.8424	6885	WOR52_100390705	WOR52_10039070.15	3211	4041	830	2509663461	2509601008	38.5	Archaea;Euryarchaeota;Methanomicrobia;Methanosarcinales;Methanosarcinaceae;Methanomethylovorans;hollandica;Methanomethylovorans hollandica DSM 15978	Peptidase propeptide and YPEB domain	pfam03413	NA	NA	pfam03413	NA	NA	NA	MRZ	FALSE	TRUE	Archaea	Euryarchaeota	Methanomicrobia	Methanosarcinales	Methanosarcinaceae	Methanomethylovorans	hollandica	Methanomethylovorans hollandica DSM 15978
SMTZ23_10042170	WORSMTZ_42169	#N/A	35.72	11299	SMTZ23_100421705	SMTZ23_10042170.12	2020	3033	1013	2502871206	2502790017	35	Archaea;Euryarchaeota;Methanomicrobia;Methanosarcinales;Methanosarcinaceae;Methanosalsum;zhilinae;Methanosalsum zhilinae WeN5, DSM 4017	Peptidase propeptide and YPEB domain	pfam03413	NA	NA	pfam03413	NA	NA	NA	SMTZ	FALSE	TRUE	Archaea	Euryarchaeota	Methanomicrobia	Methanosarcinales	Methanosarcinaceae	Methanosalsum	zhilinae	Methanosalsum zhilinae WeN5, DSM 4017
SMTZ23_10005142	WORSMTZ_5141	76	35.0371	18880	SMTZ23_100051425	SMTZ23_10005142.14	4059	5756	1697	638176985	638154508	24.3	Archaea;Euryarchaeota;Methanomicrobia;Methanosarcinales;Methanosarcinaceae;Methanosarcina;acetivorans;Methanosarcina acetivorans C2A	Peptidase family M50	pfam02163	NA	NA	pfam02163	NA	NA	NA	SMTZ	FALSE	TRUE	Archaea	Euryarchaeota	Methanomicrobia	Methanosarcinales	Methanosarcinaceae	Methanosarcina	acetivorans	Methanosarcina acetivorans C2A
SMTZ23_10001350	WORSMTZ_1349	78-1	37.9932	74166	SMTZ23_1000135060	SMTZ23_10001350.202	55764	56702	938	638177019	638154508	61	Archaea;Euryarchaeota;Methanomicrobia;Methanosarcinales;Methanosarcinaceae;Methanosarcina;acetivorans;Methanosarcina acetivorans C2A	Peptidase propeptide and YPEB domain	pfam03413	COG3212	49.15	pfam03413	NA	NA	NA	SMTZ	FALSE	TRUE	Archaea	Euryarchaeota	Methanomicrobia	Methanosarcinales	Methanosarcinaceae	Methanosarcina	acetivorans	Methanosarcina acetivorans C2A
SMTZ23_10069301	WORSMTZ_119968	#N/A	45.8638	6020	SMTZ23_100693017	SMTZ23_10069301.18	4105	5172	1067	638178950	638154508	34.5	Archaea;Euryarchaeota;Methanomicrobia;Methanosarcinales;Methanosarcinaceae;Methanosarcina;acetivorans;Methanosarcina acetivorans C2A	Bacterial pre-peptidase C-terminal domain	pfam04151	NA	NA	pfam04151	NA	NA	NA	SMTZ	FALSE	TRUE	Archaea	Euryarchaeota	Methanomicrobia	Methanosarcinales	Methanosarcinaceae	Methanosarcina	acetivorans	Methanosarcina acetivorans C2A
WOR52_10000765	16126	#N/A	34.7805	18818	WOR52_1000076518	WOR52_10000765.59	13811	15508	1697	638176985	638154508	24.3	Archaea;Euryarchaeota;Methanomicrobia;Methanosarcinales;Methanosarcinaceae;Methanosarcina;acetivorans;Methanosarcina acetivorans C2A	Peptidase family M50	pfam02163	NA	NA	pfam09489	NA	NA	NA	MRZ	FALSE	TRUE	Archaea	Euryarchaeota	Methanomicrobia	Methanosarcinales	Methanosarcinaceae	Methanosarcina	acetivorans	Methanosarcina acetivorans C2A
WOR8_10014538	WOR_8-12_13676	SG8-29	59.2922	7657	WOR8_100145382	WOR8_10014538.5	235	1557	1322	638166326	638154509	32.6	Archaea;Euryarchaeota;Methanomicrobia;Methanosarcinales;Methanosarcinaceae;Methanosarcina;mazei;Methanosarcina mazei Go1, DSM 3647	Peptidase propeptide and YPEB domain	pfam03413	COG4558	34.43	pfam08882	NA	NA	NA	SRZ	FALSE	TRUE	Archaea	Euryarchaeota	Methanomicrobia	Methanosarcinales	Methanosarcinaceae	Methanosarcina	mazei	Methanosarcina mazei Go1, DSM 3647
WOR8_10001110	WOR_8-12_1109	SG8-7	46.3281	27329	WOR8_1000111025	WOR8_10001110.82	24791	27202	2411	638167654	638154509	35	Archaea;Euryarchaeota;Methanomicrobia;Methanosarcinales;Methanosarcinaceae;Methanosarcina;mazei;Methanosarcina mazei Go1, DSM 3647	Peptidase propeptide and YPEB domain	pfam03413	NA	NA	pfam02183	NA	NA	NA	SRZ	FALSE	TRUE	Archaea	Euryarchaeota	Methanomicrobia	Methanosarcinales	Methanosarcinaceae	Methanosarcina	mazei	Methanosarcina mazei Go1, DSM 3647
WOR8_10025341	WOR_8-12_25113	0	34.9765	5538	WOR8_100253411	WOR8_10025341.1	3	3260	3257	2518906962	2518645582	26.5	Archaea;Euryarchaeota;Methanomicrobia;unclassified Methanomicrobia;unclassified Methanomicrobia;Methanomassiliicoccus;luminyensis;Methanomassiliicoccus luminyensis B10	Bacterial pre-peptidase C-terminal domain	pfam04151	NA	NA	pfam04122	NA	NA	NA	SRZ	FALSE	TRUE	Archaea	Euryarchaeota	Methanomicrobia	unclassified Methanomicrobia	unclassified Methanomicrobia	Methanomassiliicoccus	luminyensis	Methanomassiliicoccus luminyensis B10
SMTZ23_10062278	WORSMTZ_67919	82	33.1215	7711	SMTZ23_100622787	SMTZ23_10062278.24	5052	7709	2657	2518906962	2518645582	26.5	Archaea;Euryarchaeota;Methanomicrobia;unclassified Methanomicrobia;unclassified Methanomicrobia;Methanomassiliicoccus;luminyensis;Methanomassiliicoccus luminyensis B10	Bacterial pre-peptidase C-terminal domain	pfam04151	NA	NA	pfam04151	NA	NA	NA	SMTZ	FALSE	TRUE	Archaea	Euryarchaeota	Methanomicrobia	unclassified Methanomicrobia	unclassified Methanomicrobia	Methanomassiliicoccus	luminyensis	Methanomassiliicoccus luminyensis B10
SMTZ23_10002408	WORSMTZ_2407	#N/A	53.1235	49464	SMTZ23_1000240847	SMTZ23_10002408.153	37128	37646	518	2518909144	2518645582	47.3	Archaea;Euryarchaeota;Methanomicrobia;unclassified Methanomicrobia;unclassified Methanomicrobia;Methanomassiliicoccus;luminyensis;Methanomassiliicoccus luminyensis B10	Peptidase S24-like	pfam00717	COG0681	17.39	pfam00717	KO:K13280	40.3	EC:3.4.-	SMTZ	TRUE	TRUE	Archaea	Euryarchaeota	Methanomicrobia	unclassified Methanomicrobia	unclassified Methanomicrobia	Methanomassiliicoccus	luminyensis	Methanomassiliicoccus luminyensis B10
SMTZ23_10008385	WORSMTZ_8384	#N/A	34.9229	14847	SMTZ23_1000838510	SMTZ23_10008385.32	11062	14832	3770	2518906962	2518645582	30.2	Archaea;Euryarchaeota;Methanomicrobia;unclassified Methanomicrobia;unclassified Methanomicrobia;Methanomassiliicoccus;luminyensis;Methanomassiliicoccus luminyensis B10	Bacterial pre-peptidase C-terminal domain	pfam04151	COG4907	26.15	pfam04151	NA	NA	NA	SMTZ	FALSE	TRUE	Archaea	Euryarchaeota	Methanomicrobia	unclassified Methanomicrobia	unclassified Methanomicrobia	Methanomassiliicoccus	luminyensis	Methanomassiliicoccus luminyensis B10
SMTZ23_10062667	WORSMTZ_69586	#N/A	28.7937	5977	SMTZ23_100626673	SMTZ23_10062667.9	1476	1973	497	2518907771	2518645582	42	Archaea;Euryarchaeota;Methanomicrobia;unclassified Methanomicrobia;unclassified Methanomicrobia;Methanomassiliicoccus;luminyensis;Methanomassiliicoccus luminyensis B10	Peptidase family M50	pfam02163	NA	NA	pfam02163	NA	NA	NA	SMTZ	FALSE	TRUE	Archaea	Euryarchaeota	Methanomicrobia	unclassified Methanomicrobia	unclassified Methanomicrobia	Methanomassiliicoccus	luminyensis	Methanomassiliicoccus luminyensis B10
WOR52_10034868	WOR1_52_54_33980	#N/A	48.3915	5129	WOR52_100348682	WOR52_10034868.5	751	1308	557	2518909144	2518645582	39	Archaea;Euryarchaeota;Methanomicrobia;unclassified Methanomicrobia;unclassified Methanomicrobia;Methanomassiliicoccus;luminyensis;Methanomassiliicoccus luminyensis B10	Peptidase S24-like	pfam00717	COG0681	30	pfam11391	KO:K13280	35.1	EC:3.4.-	MRZ	TRUE	TRUE	Archaea	Euryarchaeota	Methanomicrobia	unclassified Methanomicrobia	unclassified Methanomicrobia	Methanomassiliicoccus	luminyensis	Methanomassiliicoccus luminyensis B10
WOR52_10006398	WOR1_52_54_3858	#N/A	40.5811	15246	WOR52_1000639812	WOR52_10006398.42	10572	11459	887	2518908190	2518645582	48.5	Archaea;Euryarchaeota;Methanomicrobia;unclassified Methanomicrobia;unclassified Methanomicrobia;Methanomassiliicoccus;luminyensis;Methanomassiliicoccus luminyensis B10	Methionine aminopeptidase	COG0024	COG0024	51.85	pfam00557	KO:K01265	45.8	EC:3.4.11.18	MRZ	TRUE	TRUE	Archaea	Euryarchaeota	Methanomicrobia	unclassified Methanomicrobia	unclassified Methanomicrobia	Methanomassiliicoccus	luminyensis	Methanomassiliicoccus luminyensis B10
SMTZ23_10003079	WORSMTZ_3078	38	37.9178	23965	SMTZ23_1000307922	SMTZ23_10003079.75	18034	18435	401	638169062	638154507	38.6	Archaea;Euryarchaeota;Methanopyri;Methanopyrales;Methanopyraceae;Methanopyrus;kandleri;Methanopyrus kandleri AV19	Peptidase S24-like	pfam00717	COG2932	24.18	pfam00717	KO:K13280	38.6	EC:3.4.-	SMTZ	TRUE	TRUE	Archaea	Euryarchaeota	Methanopyri	Methanopyrales	Methanopyraceae	Methanopyrus	kandleri	Methanopyrus kandleri AV19
SMTZ23_10015159	WORSMTZ_15158	48	42.796	10987	SMTZ23_100151595	SMTZ23_10015159.16	4330	4848	518	638169062	638154507	38	Archaea;Euryarchaeota;Methanopyri;Methanopyrales;Methanopyraceae;Methanopyrus;kandleri;Methanopyrus kandleri AV19	Peptidase S24-like	pfam00717	COG0681	26.39	pfam00717	KO:K13280	38	EC:3.4.-	SMTZ	TRUE	TRUE	Archaea	Euryarchaeota	Methanopyri	Methanopyrales	Methanopyraceae	Methanopyrus	kandleri	Methanopyrus kandleri AV19
SMTZ23_10000250	WORSMTZ_249	76	36.384	70182	SMTZ23_1000025012	SMTZ23_10000250.34	13278	14366	1088	638169062	638154507	39.1	Archaea;Euryarchaeota;Methanopyri;Methanopyrales;Methanopyraceae;Methanopyrus;kandleri;Methanopyrus kandleri AV19	Peptidase S24-like	pfam00717	NA	NA	pfam00717	NA	NA	NA	SMTZ	FALSE	TRUE	Archaea	Euryarchaeota	Methanopyri	Methanopyrales	Methanopyraceae	Methanopyrus	kandleri	Methanopyrus kandleri AV19
SMTZ23_10011385	WORSMTZ_11384	76	35.5504	20222	SMTZ23_1001138518	SMTZ23_10011385.65	13629	14138	509	638169062	638154507	43.8	Archaea;Euryarchaeota;Methanopyri;Methanopyrales;Methanopyraceae;Methanopyrus;kandleri;Methanopyrus kandleri AV19	Peptidase S24-like	pfam00717	NA	NA	pfam00717	NA	NA	NA	SMTZ	FALSE	TRUE	Archaea	Euryarchaeota	Methanopyri	Methanopyrales	Methanopyraceae	Methanopyrus	kandleri	Methanopyrus kandleri AV19
SMTZ23_10000671	WORSMTZ_670	76-1	34.3389	61295	SMTZ23_1000067160	SMTZ23_10000671.210	54689	55198	509	638169062	638154507	50.6	Archaea;Euryarchaeota;Methanopyri;Methanopyrales;Methanopyraceae;Methanopyrus;kandleri;Methanopyrus kandleri AV19	Peptidase S24-like	pfam00717	NA	NA	pfam00717	NA	NA	NA	SMTZ	FALSE	TRUE	Archaea	Euryarchaeota	Methanopyri	Methanopyrales	Methanopyraceae	Methanopyrus	kandleri	Methanopyrus kandleri AV19
SMTZ23_10017636	WORSMTZ_17635	76-2	35.3429	10135	SMTZ23_100176367	SMTZ23_10017636.24	5934	6605	671	638169062	638154507	49.4	Archaea;Euryarchaeota;Methanopyri;Methanopyrales;Methanopyraceae;Methanopyrus;kandleri;Methanopyrus kandleri AV19	Peptidase S24-like	pfam00717	NA	NA	pfam00717	NA	NA	NA	SMTZ	FALSE	TRUE	Archaea	Euryarchaeota	Methanopyri	Methanopyrales	Methanopyraceae	Methanopyrus	kandleri	Methanopyrus kandleri AV19
SMTZ23_10038461	WORSMTZ_38460	76-4	33.1925	8282	SMTZ23_1003846111	SMTZ23_10038461.37	7292	7810	518	638169062	638154507	47.2	Archaea;Euryarchaeota;Methanopyri;Methanopyrales;Methanopyraceae;Methanopyrus;kandleri;Methanopyrus kandleri AV19	Peptidase S24-like	pfam00717	NA	NA	pfam00717	NA	NA	NA	SMTZ	FALSE	TRUE	Archaea	Euryarchaeota	Methanopyri	Methanopyrales	Methanopyraceae	Methanopyrus	kandleri	Methanopyrus kandleri AV19
SMTZ23_10032162	WORSMTZ_32161	76-5	33.2909	8648	SMTZ23_1003216215	SMTZ23_10032162.43	5420	5932	512	638169062	638154507	47.7	Archaea;Euryarchaeota;Methanopyri;Methanopyrales;Methanopyraceae;Methanopyrus;kandleri;Methanopyrus kandleri AV19	Peptidase S24-like	pfam00717	NA	NA	pfam00717	NA	NA	NA	SMTZ	FALSE	TRUE	Archaea	Euryarchaeota	Methanopyri	Methanopyrales	Methanopyraceae	Methanopyrus	kandleri	Methanopyrus kandleri AV19
SMTZ23_10000024	WORSMTZ_23	76-6	36.0149	155408	SMTZ23_10000024146	SMTZ23_10000024.493	114970	115494	524	638169062	638154507	44.9	Archaea;Euryarchaeota;Methanopyri;Methanopyrales;Methanopyraceae;Methanopyrus;kandleri;Methanopyrus kandleri AV19	Peptidase S24-like	pfam00717	NA	NA	pfam00717	NA	NA	NA	SMTZ	FALSE	TRUE	Archaea	Euryarchaeota	Methanopyri	Methanopyrales	Methanopyraceae	Methanopyrus	kandleri	Methanopyrus kandleri AV19
SMTZ23_10000001	WORSMTZ_0	76-7	35.8578	549755	SMTZ23_1000000140	SMTZ23_10000001.139	35359	36495	1136	638169062	638154507	38.1	Archaea;Euryarchaeota;Methanopyri;Methanopyrales;Methanopyraceae;Methanopyrus;kandleri;Methanopyrus kandleri AV19	Peptidase S24-like	pfam00717	NA	NA	pfam00717	NA	NA	NA	SMTZ	FALSE	TRUE	Archaea	Euryarchaeota	Methanopyri	Methanopyrales	Methanopyraceae	Methanopyrus	kandleri	Methanopyrus kandleri AV19
SMTZ23_10003197	WORSMTZ_3196	#N/A	36.5482	44336	SMTZ23_1000319726	SMTZ23_10003197.91	24552	25070	518	638169062	638154507	44.9	Archaea;Euryarchaeota;Methanopyri;Methanopyrales;Methanopyraceae;Methanopyrus;kandleri;Methanopyrus kandleri AV19	Peptidase S24-like	pfam00717	NA	NA	pfam00717	NA	NA	NA	SMTZ	FALSE	TRUE	Archaea	Euryarchaeota	Methanopyri	Methanopyrales	Methanopyraceae	Methanopyrus	kandleri	Methanopyrus kandleri AV19
SMTZ23_10002388	WORSMTZ_2387	#N/A	40.5019	34191	SMTZ23_100023886	SMTZ23_10002388.18	4050	4583	533	638169062	638154507	40.9	Archaea;Euryarchaeota;Methanopyri;Methanopyrales;Methanopyraceae;Methanopyrus;kandleri;Methanopyrus kandleri AV19	Peptidase S24-like	pfam00717	NA	NA	pfam00717	KO:K13280	40.9	EC:3.4.-	SMTZ	TRUE	TRUE	Archaea	Euryarchaeota	Methanopyri	Methanopyrales	Methanopyraceae	Methanopyrus	kandleri	Methanopyrus kandleri AV19
SMTZ23_10005186	WORSMTZ_5185	#N/A	37.3856	20861	SMTZ23_100051865	SMTZ23_10005186.17	2910	3425	515	638169062	638154507	45.5	Archaea;Euryarchaeota;Methanopyri;Methanopyrales;Methanopyraceae;Methanopyrus;kandleri;Methanopyrus kandleri AV19	Peptidase S24-like	pfam00717	NA	NA	pfam00717	KO:K13280	32.8	EC:3.4.-	SMTZ	TRUE	TRUE	Archaea	Euryarchaeota	Methanopyri	Methanopyrales	Methanopyraceae	Methanopyrus	kandleri	Methanopyrus kandleri AV19
SMTZ23_10004313	WORSMTZ_4312	#N/A	32.6148	20506	SMTZ23_100043138	SMTZ23_10004313.28	5500	5964	464	638169062	638154507	37.5	Archaea;Euryarchaeota;Methanopyri;Methanopyrales;Methanopyraceae;Methanopyrus;kandleri;Methanopyrus kandleri AV19	Peptidase S24-like	pfam00717	COG2932	24.19	pfam00717	KO:K13280	37.5	EC:3.4.-	SMTZ	TRUE	TRUE	Archaea	Euryarchaeota	Methanopyri	Methanopyrales	Methanopyraceae	Methanopyrus	kandleri	Methanopyrus kandleri AV19
SMTZ23_10010779	WORSMTZ_10778	#N/A	31.3094	13143	SMTZ23_100107799	SMTZ23_10010779.29	9460	9924	464	638169062	638154507	40.4	Archaea;Euryarchaeota;Methanopyri;Methanopyrales;Methanopyraceae;Methanopyrus;kandleri;Methanopyrus kandleri AV19	Peptidase S24-like	pfam00717	COG2932	21.74	pfam00717	KO:K13280	40.4	EC:3.4.-	SMTZ	TRUE	TRUE	Archaea	Euryarchaeota	Methanopyri	Methanopyrales	Methanopyraceae	Methanopyrus	kandleri	Methanopyrus kandleri AV19
SMTZ23_10014048	WORSMTZ_14047	#N/A	30.1049	11440	SMTZ23_1001404813	SMTZ23_10014048.48	10612	11061	449	638169062	638154507	38	Archaea;Euryarchaeota;Methanopyri;Methanopyrales;Methanopyraceae;Methanopyrus;kandleri;Methanopyrus kandleri AV19	Peptidase S24-like	pfam00717	COG2932	18.48	pfam00717	KO:K13280	38	EC:3.4.-	SMTZ	TRUE	TRUE	Archaea	Euryarchaeota	Methanopyri	Methanopyrales	Methanopyraceae	Methanopyrus	kandleri	Methanopyrus kandleri AV19
SMTZ23_10038244	WORSMTZ_38243	#N/A	34.4749	6541	SMTZ23_100382443	SMTZ23_10038244.9	1303	1956	653	638169062	638154507	46.6	Archaea;Euryarchaeota;Methanopyri;Methanopyrales;Methanopyraceae;Methanopyrus;kandleri;Methanopyrus kandleri AV19	Peptidase S24-like	pfam00717	NA	NA	pfam00717	NA	NA	NA	SMTZ	FALSE	TRUE	Archaea	Euryarchaeota	Methanopyri	Methanopyrales	Methanopyraceae	Methanopyrus	kandleri	Methanopyrus kandleri AV19
SMTZ23_10066546	WORSMTZ_92176	#N/A	41.1755	6380	SMTZ23_100665469	SMTZ23_10066546.26	4550	5083	533	638169062	638154507	38.3	Archaea;Euryarchaeota;Methanopyri;Methanopyrales;Methanopyraceae;Methanopyrus;kandleri;Methanopyrus kandleri AV19	Peptidase S24-like	pfam00717	NA	NA	pfam00717	NA	NA	NA	SMTZ	FALSE	TRUE	Archaea	Euryarchaeota	Methanopyri	Methanopyrales	Methanopyraceae	Methanopyrus	kandleri	Methanopyrus kandleri AV19
WOR52_10003034	WOR1_52_54_43	43	36.0642	85675	WOR52_1000303440	WOR52_10003034.138	35356	36492	1136	638169062	638154507	38.1	Archaea;Euryarchaeota;Methanopyri;Methanopyrales;Methanopyraceae;Methanopyrus;kandleri;Methanopyrus kandleri AV19	Peptidase S24-like	pfam00717	NA	NA	pfam00717	NA	NA	NA	MRZ	FALSE	TRUE	Archaea	Euryarchaeota	Methanopyri	Methanopyrales	Methanopyraceae	Methanopyrus	kandleri	Methanopyrus kandleri AV19
WOR52_10003072	WOR1_52_54_92	#N/A	35.3663	106887	WOR52_100030729	WOR52_10003072.29	6497	7006	509	638169062	638154507	43.8	Archaea;Euryarchaeota;Methanopyri;Methanopyrales;Methanopyraceae;Methanopyrus;kandleri;Methanopyrus kandleri AV19	Peptidase S24-like	pfam00717	NA	NA	pfam00717	NA	NA	NA	MRZ	FALSE	TRUE	Archaea	Euryarchaeota	Methanopyri	Methanopyrales	Methanopyraceae	Methanopyrus	kandleri	Methanopyrus kandleri AV19
WOR52_10003145	WOR1_52_54_178	#N/A	35.4326	53781	WOR52_1000314550	WOR52_10003145.181	49167	49679	512	638169062	638154507	47.7	Archaea;Euryarchaeota;Methanopyri;Methanopyrales;Methanopyraceae;Methanopyrus;kandleri;Methanopyrus kandleri AV19	Peptidase S24-like	pfam00717	NA	NA	pfam00717	KO:K13280	30.7	EC:3.4.-	MRZ	TRUE	TRUE	Archaea	Euryarchaeota	Methanopyri	Methanopyrales	Methanopyraceae	Methanopyrus	kandleri	Methanopyrus kandleri AV19
WOR52_10000509	15870	#N/A	34.7669	47433	WOR52_100005097	WOR52_10000509.25	6194	6703	509	638169062	638154507	50.6	Archaea;Euryarchaeota;Methanopyri;Methanopyrales;Methanopyraceae;Methanopyrus;kandleri;Methanopyrus kandleri AV19	Peptidase S24-like	pfam00717	NA	NA	pfam00717	NA	NA	NA	MRZ	FALSE	TRUE	Archaea	Euryarchaeota	Methanopyri	Methanopyrales	Methanopyraceae	Methanopyrus	kandleri	Methanopyrus kandleri AV19
WOR52_10003293	WOR1_52_54_353	#N/A	36.4966	44437	WOR52_100032937	WOR52_10003293.22	3047	3565	518	638169062	638154507	47.7	Archaea;Euryarchaeota;Methanopyri;Methanopyrales;Methanopyraceae;Methanopyrus;kandleri;Methanopyrus kandleri AV19	Peptidase S24-like	pfam00717	NA	NA	pfam00717	NA	NA	NA	MRZ	FALSE	TRUE	Archaea	Euryarchaeota	Methanopyri	Methanopyrales	Methanopyraceae	Methanopyrus	kandleri	Methanopyrus kandleri AV19
WOR52_10004230	WOR1_52_54_1453	#N/A	35.6501	23582	WOR52_1000423016	WOR52_10004230.56	11522	12046	524	638169062	638154507	44.9	Archaea;Euryarchaeota;Methanopyri;Methanopyrales;Methanopyraceae;Methanopyrus;kandleri;Methanopyrus kandleri AV19	Peptidase S24-like	pfam00717	NA	NA	pfam13803	NA	NA	NA	MRZ	FALSE	TRUE	Archaea	Euryarchaeota	Methanopyri	Methanopyrales	Methanopyraceae	Methanopyrus	kandleri	Methanopyrus kandleri AV19
WOR52_10000723	16084	#N/A	32.8247	23199	WOR52_1000072322	WOR52_10000723.78	17236	17700	464	638169062	638154507	37.5	Archaea;Euryarchaeota;Methanopyri;Methanopyrales;Methanopyraceae;Methanopyrus;kandleri;Methanopyrus kandleri AV19	Peptidase S24-like	pfam00717	COG2932	24.19	pfam00717	KO:K13280	37.5	EC:3.4.-	MRZ	TRUE	TRUE	Archaea	Euryarchaeota	Methanopyri	Methanopyrales	Methanopyraceae	Methanopyrus	kandleri	Methanopyrus kandleri AV19
WOR52_10008428	WOR1_52_54_6053	#N/A	36.6557	19795	WOR52_1000842820	WOR52_10008428.66	18065	18583	518	638169062	638154507	46.1	Archaea;Euryarchaeota;Methanopyri;Methanopyrales;Methanopyraceae;Methanopyrus;kandleri;Methanopyrus kandleri AV19	Peptidase S24-like	pfam00717	NA	NA	pfam00717	NA	NA	NA	MRZ	FALSE	TRUE	Archaea	Euryarchaeota	Methanopyri	Methanopyrales	Methanopyraceae	Methanopyrus	kandleri	Methanopyrus kandleri AV19
WOR8_10005720	WOR_8-12_5719	SG8-18	49.1428	11957	WOR8_100057207	WOR8_10005720.20	5479	11280	5801	2501415387	2501025505	26.6	Archaea;Euryarchaeota;Thermococci;Thermococcales;Thermococcaceae;Palaeococcus;ferrophilus;Palaeococcus ferrophilus DMJ, DSM 13482	Peptidase family C25	pfam01364	COG1572	29.58	pfam07705	NA	NA	NA	SRZ	FALSE	TRUE	Archaea	Euryarchaeota	Thermococci	Thermococcales	Thermococcaceae	Palaeococcus	ferrophilus	Palaeococcus ferrophilus DMJ, DSM 13482
WOR8_10002541	WOR_8-12_2540	SG8-21	31.1413	17989	WOR8_100025414	WOR8_10002541.12	2926	3936	1010	2501415002	2501025505	49.2	Archaea;Euryarchaeota;Thermococci;Thermococcales;Thermococcaceae;Palaeococcus;ferrophilus;Palaeococcus ferrophilus DMJ, DSM 13482	Methionine aminopeptidase	COG0024	COG0024	29.97	pfam00557	KO:K01265	47.2	EC:3.4.11.18	SRZ	TRUE	TRUE	Archaea	Euryarchaeota	Thermococci	Thermococcales	Thermococcaceae	Palaeococcus	ferrophilus	Palaeococcus ferrophilus DMJ, DSM 13482
SMTZ23_10000830	WORSMTZ_829	76	37.5052	43138	SMTZ23_1000083013	SMTZ23_10000830.45	8735	9754	1019	2501415002	2501025505	43.9	Archaea;Euryarchaeota;Thermococci;Thermococcales;Thermococcaceae;Palaeococcus;ferrophilus;Palaeococcus ferrophilus DMJ, DSM 13482	Methionine aminopeptidase	COG0024	COG0024	28.44	pfam00557	KO:K01265	41.7	EC:3.4.11.18	SMTZ	TRUE	TRUE	Archaea	Euryarchaeota	Thermococci	Thermococcales	Thermococcaceae	Palaeococcus	ferrophilus	Palaeococcus ferrophilus DMJ, DSM 13482
SMTZ23_10047118	WORSMTZ_47117	84	62.8433	5789	SMTZ23_100471181	SMTZ23_10047118.1	2	5788	5786	2501415387	2501025505	28.6	Archaea;Euryarchaeota;Thermococci;Thermococcales;Thermococcaceae;Palaeococcus;ferrophilus;Palaeococcus ferrophilus DMJ, DSM 13482	Peptidase family C25	pfam01364	COG3889	27.45	pfam01364	NA	NA	NA	SMTZ	FALSE	TRUE	Archaea	Euryarchaeota	Thermococci	Thermococcales	Thermococcaceae	Palaeococcus	ferrophilus	Palaeococcus ferrophilus DMJ, DSM 13482
SMTZ23_10000119	WORSMTZ_118	76-7	36.881	89805	SMTZ23_1000011978	SMTZ23_10000119.260	66398	67429	1031	2501415002	2501025505	43.2	Archaea;Euryarchaeota;Thermococci;Thermococcales;Thermococcaceae;Palaeococcus;ferrophilus;Palaeococcus ferrophilus DMJ, DSM 13482	Methionine aminopeptidase	COG0024	COG0024	35.32	pfam00557	KO:K01265	40.1	EC:3.4.11.18	SMTZ	TRUE	TRUE	Archaea	Euryarchaeota	Thermococci	Thermococcales	Thermococcaceae	Palaeococcus	ferrophilus	Palaeococcus ferrophilus DMJ, DSM 13482
SMTZ23_10001253	WORSMTZ_1252	#N/A	29.6562	51743	SMTZ23_100012533	SMTZ23_10001253.9	2973	7949	4976	2501415387	2501025505	29.7	Archaea;Euryarchaeota;Thermococci;Thermococcales;Thermococcaceae;Palaeococcus;ferrophilus;Palaeococcus ferrophilus DMJ, DSM 13482	Peptidase family C25	pfam01364	COG1572	18.92	pfam01364	NA	NA	NA	SMTZ	FALSE	TRUE	Archaea	Euryarchaeota	Thermococci	Thermococcales	Thermococcaceae	Palaeococcus	ferrophilus	Palaeococcus ferrophilus DMJ, DSM 13482
SMTZ23_10002730	WORSMTZ_2729	#N/A	39.417	25248	SMTZ23_100027307	SMTZ23_10002730.19	5801	11389	5588	2501415387	2501025505	31.9	Archaea;Euryarchaeota;Thermococci;Thermococcales;Thermococcaceae;Palaeococcus;ferrophilus;Palaeococcus ferrophilus DMJ, DSM 13482	Peptidase family C25	pfam01364	COG1470	18.12	pfam01364	NA	NA	NA	SMTZ	FALSE	TRUE	Archaea	Euryarchaeota	Thermococci	Thermococcales	Thermococcaceae	Palaeococcus	ferrophilus	Palaeococcus ferrophilus DMJ, DSM 13482
SMTZ23_10004002	WORSMTZ_4001	#N/A	42.61	21617	SMTZ23_1000400215	SMTZ23_10004002.50	16978	17460	482	2501416093	2501025505	33.1	Archaea;Euryarchaeota;Thermococci;Thermococcales;Thermococcaceae;Palaeococcus;ferrophilus;Palaeococcus ferrophilus DMJ, DSM 13482	Peptidase S24-like	pfam00717	COG0681	26.88	pfam00717	KO:K13280	34	EC:3.4.-	SMTZ	TRUE	TRUE	Archaea	Euryarchaeota	Thermococci	Thermococcales	Thermococcaceae	Palaeococcus	ferrophilus	Palaeococcus ferrophilus DMJ, DSM 13482
SMTZ23_10005010	WORSMTZ_5009	#N/A	46.8276	19134	SMTZ23_1000501011	SMTZ23_10005010.29	11931	17003	5072	2501415387	2501025505	26.8	Archaea;Euryarchaeota;Thermococci;Thermococcales;Thermococcaceae;Palaeococcus;ferrophilus;Palaeococcus ferrophilus DMJ, DSM 13482	Peptidase family C25	pfam01364	COG1572	23.16	pfam01364	NA	NA	NA	SMTZ	FALSE	TRUE	Archaea	Euryarchaeota	Thermococci	Thermococcales	Thermococcaceae	Palaeococcus	ferrophilus	Palaeococcus ferrophilus DMJ, DSM 13482
SMTZ23_10010998	WORSMTZ_10997	#N/A	58.9424	13218	SMTZ23_100109985	SMTZ23_10010998.15	4688	5314	626	2501416424	2501025505	41.8	Archaea;Euryarchaeota;Thermococci;Thermococcales;Thermococcaceae;Palaeococcus;ferrophilus;Palaeococcus ferrophilus DMJ, DSM 13482	Peptidase S24-like	pfam00717	NA	NA	pfam00717	NA	NA	NA	SMTZ	FALSE	TRUE	Archaea	Euryarchaeota	Thermococci	Thermococcales	Thermococcaceae	Palaeococcus	ferrophilus	Palaeococcus ferrophilus DMJ, DSM 13482
SMTZ23_10029395	WORSMTZ_29394	#N/A	44.7549	10486	SMTZ23_100293954	SMTZ23_10029395.12	3369	4007	638	2501416217	2501025505	32.3	Archaea;Euryarchaeota;Thermococci;Thermococcales;Thermococcaceae;Palaeococcus;ferrophilus;Palaeococcus ferrophilus DMJ, DSM 13482	Peptidase S24-like	pfam00717	COG0681	17.39	pfam00717	KO:K13280	34.8	EC:3.4.-	SMTZ	TRUE	TRUE	Archaea	Euryarchaeota	Thermococci	Thermococcales	Thermococcaceae	Palaeococcus	ferrophilus	Palaeococcus ferrophilus DMJ, DSM 13482
SMTZ23_10060385	WORSMTZ_60884	#N/A	51.2948	10233	SMTZ23_100603856	SMTZ23_10060385.18	5211	5768	557	2501416093	2501025505	41.7	Archaea;Euryarchaeota;Thermococci;Thermococcales;Thermococcaceae;Palaeococcus;ferrophilus;Palaeococcus ferrophilus DMJ, DSM 13482	Peptidase S24-like	pfam00717	COG0681	24.64	pfam00717	KO:K13280	37.3	EC:3.4.-	SMTZ	TRUE	TRUE	Archaea	Euryarchaeota	Thermococci	Thermococcales	Thermococcaceae	Palaeococcus	ferrophilus	Palaeococcus ferrophilus DMJ, DSM 13482
SMTZ23_10018791	WORSMTZ_18790	#N/A	30.8657	9807	SMTZ23_100187915	SMTZ23_10018791.9	2963	7246	4283	2501415387	2501025505	24.2	Archaea;Euryarchaeota;Thermococci;Thermococcales;Thermococcaceae;Palaeococcus;ferrophilus;Palaeococcus ferrophilus DMJ, DSM 13482	Peptidase family C25	pfam01364	NA	NA	pfam01364	NA	NA	NA	SMTZ	FALSE	TRUE	Archaea	Euryarchaeota	Thermococci	Thermococcales	Thermococcaceae	Palaeococcus	ferrophilus	Palaeococcus ferrophilus DMJ, DSM 13482
SMTZ23_10020579	WORSMTZ_20578	#N/A	43.2919	9332	SMTZ23_100205795	SMTZ23_10020579.15	3902	8497	4595	2501415387	2501025505	30.4	Archaea;Euryarchaeota;Thermococci;Thermococcales;Thermococcaceae;Palaeococcus;ferrophilus;Palaeococcus ferrophilus DMJ, DSM 13482	Peptidase family C25	pfam01364	COG1572	22.22	pfam01364	NA	NA	NA	SMTZ	FALSE	TRUE	Archaea	Euryarchaeota	Thermococci	Thermococcales	Thermococcaceae	Palaeococcus	ferrophilus	Palaeococcus ferrophilus DMJ, DSM 13482
SMTZ23_10052459	WORSMTZ_52458	#N/A	54.4751	5430	SMTZ23_100524591	SMTZ23_10052459.1	1	5430	5429	2501415387	2501025505	27.4	Archaea;Euryarchaeota;Thermococci;Thermococcales;Thermococcaceae;Palaeococcus;ferrophilus;Palaeococcus ferrophilus DMJ, DSM 13482	Peptidase family C25	pfam01364	NA	NA	pfam01364	NA	NA	NA	SMTZ	FALSE	TRUE	Archaea	Euryarchaeota	Thermococci	Thermococcales	Thermococcaceae	Palaeococcus	ferrophilus	Palaeococcus ferrophilus DMJ, DSM 13482
SMTZ23_10001070	WORSMTZ_1069	#N/A	28.3622	38449	SMTZ23_1000107014	SMTZ23_10001070.46	13559	14536	977	2501415002	2501025505	39.6	Archaea;Euryarchaeota;Thermococci;Thermococcales;Thermococcaceae;Palaeococcus;ferrophilus;Palaeococcus ferrophilus DMJ, DSM 13482	Methionine aminopeptidase	COG0024	COG0024	28.25	pfam00557	KO:K01265	37	EC:3.4.11.18	SMTZ	TRUE	TRUE	Archaea	Euryarchaeota	Thermococci	Thermococcales	Thermococcaceae	Palaeococcus	ferrophilus	Palaeococcus ferrophilus DMJ, DSM 13482
SMTZ23_10002020	WORSMTZ_2019	#N/A	28.5857	29039	SMTZ23_1000202017	SMTZ23_10002020.58	15266	16240	974	2501415002	2501025505	42.2	Archaea;Euryarchaeota;Thermococci;Thermococcales;Thermococcaceae;Palaeococcus;ferrophilus;Palaeococcus ferrophilus DMJ, DSM 13482	Methionine aminopeptidase	COG0024	COG0024	33.33	pfam00557	KO:K01265	43.5	EC:3.4.11.18	SMTZ	TRUE	TRUE	Archaea	Euryarchaeota	Thermococci	Thermococcales	Thermococcaceae	Palaeococcus	ferrophilus	Palaeococcus ferrophilus DMJ, DSM 13482
SMTZ23_10005384	WORSMTZ_5383	#N/A	27.3819	18483	SMTZ23_1000538410	SMTZ23_10005384.36	10340	11320	980	2501415002	2501025505	41.4	Archaea;Euryarchaeota;Thermococci;Thermococcales;Thermococcaceae;Palaeococcus;ferrophilus;Palaeococcus ferrophilus DMJ, DSM 13482	Methionine aminopeptidase	COG0024	COG0024	32.43	pfam00557	KO:K01265	39.1	EC:3.4.11.18	SMTZ	TRUE	TRUE	Archaea	Euryarchaeota	Thermococci	Thermococcales	Thermococcaceae	Palaeococcus	ferrophilus	Palaeococcus ferrophilus DMJ, DSM 13482
SMTZ23_10005903	WORSMTZ_5902	#N/A	28.4097	17663	SMTZ23_1000590316	SMTZ23_10005903.55	16520	17500	980	2501415002	2501025505	40.9	Archaea;Euryarchaeota;Thermococci;Thermococcales;Thermococcaceae;Palaeococcus;ferrophilus;Palaeococcus ferrophilus DMJ, DSM 13482	Methionine aminopeptidase	COG0024	COG0024	34.45	pfam00557	KO:K01265	40.6	EC:3.4.11.18	SMTZ	TRUE	TRUE	Archaea	Euryarchaeota	Thermococci	Thermococcales	Thermococcaceae	Palaeococcus	ferrophilus	Palaeococcus ferrophilus DMJ, DSM 13482
SMTZ23_10017461	WORSMTZ_17460	#N/A	27.4583	10190	SMTZ23_100174619	SMTZ23_10017461.32	9287	10189	902	2501415002	2501025505	41.7	Archaea;Euryarchaeota;Thermococci;Thermococcales;Thermococcaceae;Palaeococcus;ferrophilus;Palaeococcus ferrophilus DMJ, DSM 13482	Methionine aminopeptidase	COG0024	COG0024	32.54	pfam00557	KO:K01265	41.1	EC:3.4.11.18	SMTZ	TRUE	TRUE	Archaea	Euryarchaeota	Thermococci	Thermococcales	Thermococcaceae	Palaeococcus	ferrophilus	Palaeococcus ferrophilus DMJ, DSM 13482
SMTZ23_10062158	WORSMTZ_67444	#N/A	27.9008	8670	SMTZ23_100621583	SMTZ23_10062158.9	1782	2762	980	2501415002	2501025505	38.9	Archaea;Euryarchaeota;Thermococci;Thermococcales;Thermococcaceae;Palaeococcus;ferrophilus;Palaeococcus ferrophilus DMJ, DSM 13482	Methionine aminopeptidase	COG0024	COG0024	35.24	pfam00557	KO:K01265	39.7	EC:3.4.11.18	SMTZ	TRUE	TRUE	Archaea	Euryarchaeota	Thermococci	Thermococcales	Thermococcaceae	Palaeococcus	ferrophilus	Palaeococcus ferrophilus DMJ, DSM 13482
SMTZ23_10030077	WORSMTZ_30076	#N/A	27.45	7745	SMTZ23_100300773	SMTZ23_10030077.9	2579	3559	980	2501415002	2501025505	41.3	Archaea;Euryarchaeota;Thermococci;Thermococcales;Thermococcaceae;Palaeococcus;ferrophilus;Palaeococcus ferrophilus DMJ, DSM 13482	Methionine aminopeptidase	COG0024	COG0024	33.78	pfam00557	KO:K01265	40.5	EC:3.4.11.18	SMTZ	TRUE	TRUE	Archaea	Euryarchaeota	Thermococci	Thermococcales	Thermococcaceae	Palaeococcus	ferrophilus	Palaeococcus ferrophilus DMJ, DSM 13482
SMTZ23_10043134	WORSMTZ_43133	#N/A	32.12	6099	SMTZ23_100431342	SMTZ23_10043134.5	2164	3177	1013	2501415002	2501025505	42.2	Archaea;Euryarchaeota;Thermococci;Thermococcales;Thermococcaceae;Palaeococcus;ferrophilus;Palaeococcus ferrophilus DMJ, DSM 13482	Methionine aminopeptidase	COG0024	COG0024	37.22	pfam00557	KO:K01265	42.5	EC:3.4.11.18	SMTZ	TRUE	TRUE	Archaea	Euryarchaeota	Thermococci	Thermococcales	Thermococcaceae	Palaeococcus	ferrophilus	Palaeococcus ferrophilus DMJ, DSM 13482
SMTZ23_10060168	WORSMTZ_60167	#N/A	27.9575	5841	SMTZ23_100601684	SMTZ23_10060168.12	1418	2395	977	2501415002	2501025505	41.3	Archaea;Euryarchaeota;Thermococci;Thermococcales;Thermococcaceae;Palaeococcus;ferrophilus;Palaeococcus ferrophilus DMJ, DSM 13482	Methionine aminopeptidase	COG0024	COG0024	33.48	pfam00557	KO:K01265	41	EC:3.4.11.18	SMTZ	TRUE	TRUE	Archaea	Euryarchaeota	Thermococci	Thermococcales	Thermococcaceae	Palaeococcus	ferrophilus	Palaeococcus ferrophilus DMJ, DSM 13482
WOR52_10005436	WOR1_52_54_2809	46	38.9436	22037	WOR52_100054366	WOR52_10005436.16	11521	17109	5588	2501415387	2501025505	31.9	Archaea;Euryarchaeota;Thermococci;Thermococcales;Thermococcaceae;Palaeococcus;ferrophilus;Palaeococcus ferrophilus DMJ, DSM 13482	Peptidase family C25	pfam01364	COG1470	18.12	pfam01364	NA	NA	NA	MRZ	FALSE	TRUE	Archaea	Euryarchaeota	Thermococci	Thermococcales	Thermococcaceae	Palaeococcus	ferrophilus	Palaeococcus ferrophilus DMJ, DSM 13482
WOR52_10000487	15848	#N/A	40.8998	66504	WOR52_1000048768	WOR52_10000487.225	65993	66484	491	2501416093	2501025505	30	Archaea;Euryarchaeota;Thermococci;Thermococcales;Thermococcaceae;Palaeococcus;ferrophilus;Palaeococcus ferrophilus DMJ, DSM 13482	Peptidase S24-like	pfam00717	COG0681	21.31	pfam00717	NA	NA	NA	MRZ	FALSE	TRUE	Archaea	Euryarchaeota	Thermococci	Thermococcales	Thermococcaceae	Palaeococcus	ferrophilus	Palaeococcus ferrophilus DMJ, DSM 13482
WOR52_10013162	WOR1_52_54_11145	#N/A	43.7349	9537	WOR52_100131625	WOR52_10013162.14	4910	5392	482	2501416093	2501025505	33.1	Archaea;Euryarchaeota;Thermococci;Thermococcales;Thermococcaceae;Palaeococcus;ferrophilus;Palaeococcus ferrophilus DMJ, DSM 13482	Peptidase S24-like	pfam00717	COG0681	26.88	pfam00717	KO:K13280	34	EC:3.4.-	MRZ	TRUE	TRUE	Archaea	Euryarchaeota	Thermococci	Thermococcales	Thermococcaceae	Palaeococcus	ferrophilus	Palaeococcus ferrophilus DMJ, DSM 13482
WOR52_10015237	WOR1_52_54_13344	#N/A	33.1425	8385	WOR52_100152372	WOR52_10015237.5	2465	2923	458	2501416212	2501025505	28.9	Archaea;Euryarchaeota;Thermococci;Thermococcales;Thermococcaceae;Palaeococcus;ferrophilus;Palaeococcus ferrophilus DMJ, DSM 13482	Peptidase family M50	pfam02163	NA	NA	pfam02163	NA	NA	NA	MRZ	FALSE	TRUE	Archaea	Euryarchaeota	Thermococci	Thermococcales	Thermococcaceae	Palaeococcus	ferrophilus	Palaeococcus ferrophilus DMJ, DSM 13482
WOR52_10006821	WOR1_52_54_4315	#N/A	27.1489	14461	WOR52_1000682115	WOR52_10006821.49	13006	13983	977	2501415002	2501025505	41.3	Archaea;Euryarchaeota;Thermococci;Thermococcales;Thermococcaceae;Palaeococcus;ferrophilus;Palaeococcus ferrophilus DMJ, DSM 13482	Methionine aminopeptidase	COG0024	COG0024	28.07	pfam00557	KO:K01265	41	EC:3.4.11.18	MRZ	TRUE	TRUE	Archaea	Euryarchaeota	Thermococci	Thermococcales	Thermococcaceae	Palaeococcus	ferrophilus	Palaeococcus ferrophilus DMJ, DSM 13482
WOR52_10027012	WOR1_52_54_25762	#N/A	45.6814	8336	WOR52_100270121	WOR52_10027012.1	2	772	770	638199542	638154514	31.4	Archaea;Euryarchaeota;Thermococci;Thermococcales;Thermococcaceae;Pyrococcus;abyssi;Pyrococcus abyssi GE5	Peptidase family M50	pfam02163	COG0201	17.44	pfam06836	NA	NA	NA	MRZ	FALSE	TRUE	Archaea	Euryarchaeota	Thermococci	Thermococcales	Thermococcaceae	Pyrococcus	abyssi	Pyrococcus abyssi GE5
SMTZ23_10045952	WORSMTZ_45951	#N/A	27.5698	5876	SMTZ23_100459523	SMTZ23_10045952.9	1456	3255	1799	638185633	638154516	34.7	Archaea;Euryarchaeota;Thermococci;Thermococcales;Thermococcaceae;Pyrococcus;horikoshii;Pyrococcus horikoshii OT3	Peptidase family M50	pfam02163	NA	NA	pfam02163	NA	NA	NA	SMTZ	FALSE	TRUE	Archaea	Euryarchaeota	Thermococci	Thermococcales	Thermococcaceae	Pyrococcus	horikoshii	Pyrococcus horikoshii OT3
SMTZ23_10006104	WORSMTZ_6103	#N/A	46.7306	17404	SMTZ23_1000610414	SMTZ23_10006104.47	12465	13457	992	638186074	638154516	45.4	Archaea;Euryarchaeota;Thermococci;Thermococcales;Thermococcaceae;Pyrococcus;horikoshii;Pyrococcus horikoshii OT3	Methionine aminopeptidase	COG0024	COG0024	34.98	pfam00557	KO:K01265	45.4	EC:3.4.11.18	SMTZ	TRUE	TRUE	Archaea	Euryarchaeota	Thermococci	Thermococcales	Thermococcaceae	Pyrococcus	horikoshii	Pyrococcus horikoshii OT3
SMTZ23_10014973	WORSMTZ_14972	#N/A	39.0705	31351	SMTZ23_1001497324	SMTZ23_10014973.85	20066	21220	1154	650831145	650716079	35.2	Archaea;Euryarchaeota;Thermococci;Thermococcales;Thermococcaceae;Pyrococcus;sp.;Pyrococcus sp. NA2	Peptidase S24-like	pfam00717	NA	NA	pfam00717	NA	NA	NA	SMTZ	FALSE	TRUE	Archaea	Euryarchaeota	Thermococci	Thermococcales	Thermococcaceae	Pyrococcus	sp.	Pyrococcus sp. NA2
WOR52_10035780	WOR1_52_54_34939	#N/A	37.2673	5050	WOR52_100357804	WOR52_10035780.13	2632	3786	1154	650831145	650716079	35.2	Archaea;Euryarchaeota;Thermococci;Thermococcales;Thermococcaceae;Pyrococcus;sp.;Pyrococcus sp. NA2	Peptidase S24-like	pfam00717	NA	NA	pfam12911	NA	NA	NA	MRZ	FALSE	TRUE	Archaea	Euryarchaeota	Thermococci	Thermococcales	Thermococcaceae	Pyrococcus	sp.	Pyrococcus sp. NA2
SMTZ23_10056332	WORSMTZ_56331	36	43.9081	9012	SMTZ23_100563329	SMTZ23_10056332.26	4890	5312	422	2522052173	2521172719	38.8	Archaea;Euryarchaeota;Thermococci;Thermococcales;Thermococcaceae;Pyrococcus;sp.;Pyrococcus sp. ST04	Peptidase S24-like	pfam00717	COG0681	20	pfam00717	KO:K13280	38.8	EC:3.4.-	SMTZ	TRUE	TRUE	Archaea	Euryarchaeota	Thermococci	Thermococcales	Thermococcaceae	Pyrococcus	sp.	Pyrococcus sp. ST04
SMTZ23_10012557	WORSMTZ_12556	38	38.5859	12121	SMTZ23_100125572	SMTZ23_10012557.5	869	1765	896	2522052603	2521172719	49.7	Archaea;Euryarchaeota;Thermococci;Thermococcales;Thermococcaceae;Pyrococcus;sp.;Pyrococcus sp. ST04	Methionine aminopeptidase	COG0024	COG0024	41.67	pfam00557	KO:K01265	49.7	EC:3.4.11.18	SMTZ	TRUE	TRUE	Archaea	Euryarchaeota	Thermococci	Thermococcales	Thermococcaceae	Pyrococcus	sp.	Pyrococcus sp. ST04
[truncated: 2,848 more rows]
